# Supplementary material for: BET inhibitors drive Natural Killer activation in non-small cell lung cancer via BRD4 and SMAD3
Source: Nat Commun. 2024 Mar 22;15:2567. doi: 10.1038/s41467-024-46778-8 (PMC10960013; doi:10.1038/s41467-024-46778-8)
Supplement: Supplementary file 9 — Supplementary data 1 [file 41467_2024_46778_MOESM9_ESM.xlsx]

## Sheet: Foglio1
Patient ID	Smoking status (Y/N)	Tumor classification		pTNM	Stage	Grading	Main axis (cm)	Histological type	Mutation profile	PDL1 expression	Diagnosis (Year)	Death (Y/N)
3	Y	Squamous cell carcinoma		T2aN1M0	IIB	G3	3.1	Squamous carcinoma	NA	0	2018	Y (2020)
4	Y	Adenocarcinoma		T2N0M0	IB	G2	1.9	Acinar, Cribriform and Lepidic growth carcinoma	NA	NA	2018	N
5	Y	Adenocarcinoma		T1cN1M0	III	G3	2.0	Acinar carcinoma	No mutation detected	1+	2018	Y(2022)
6	Y	Adenocarcinoma		T2aN1M0	IIB	G3	3.3	Solid and Cribriform carcinoma	EGFR T751del	0	2019	N
7	N	Adenocarcinoma		T2aN1M0	IIB	G2	4.0	Acinar carcinoma	EGFR L858R	0	2019	N
9	N	Squamous cell carcinoma		T2aN1M0	IIB	G3	3.5	Squamous carcinoma	NA	0	2019	Y(2019)
11	Y	Squamous cell carcinoma		T1bN0M0	IA2	G3	1.7	Squamous carcinoma	NA	NA	2019	N
12	Y	Adenocarcinoma		T2aN0M0	IB	G3	3.0	Solid carcinoma	NA	NA	2019	N
13	Y	Adenocarcinoma		T3N0M0	IIB	G2	6.5	Mucinous, Acinar carcinoma	No mutation detected	1+	2019	N
14	Y	Squamous cell carcinoma		T3N0M0	IIB	G2	5.5	Squamous carcinoma	NA	1+	2019	Y(2022)
15	Y	Adenocarcinoma		T1cN0M0	IA3	G2	3.0	Acinar carcinoma	NA	NA	2019	N
16	N	Squamous cell carcinoma		T2aN0M0	IB	G2	2.3	Squamous carcinoma	NA	NA	2019	N
17	N	Adenocarcinoma		T2bN0M0	IIA	G3	4.1	Acinar carcinoma	ROS1 1+ (IHC*)	1+	2019	Y(2021)
18	Y	Squamous cell carcinoma		T2aN2M0	III	G3	4.0	Squamous carcinoma	NA	2+	2019	Y(2020)
19	Y	Adenocarcinoma		T2aN0M0	III	G2	2.1	Acinar carcinoma	NA	NA	2019	N
20	Y	Squamous cell carcinoma		T2bN1M0	IIB	G3	4.8	Squamous carcinoma	NA	3+	2019	Y(2019)
21	Y	Squamous cell carcinoma		T2aN0M0	IB	G3	3.1	Squamous carcinoma	NA	NA	2019	N
22	Y	Squamous cell carcinoma		T3N1M0	IIIA	G3	5.5	Squamous carcinoma	NA	0	2019	Y(2019)
23	Y	Pulmonary Carcinosarcoma		T4N1M0	III	G3	8.0	Sarcomatoid carcinoma with squamous cellular differentiation	NA	NA	2019	Y(2020)
24	N	Squamous cell carcinoma		T2aN1M0	IIB	G3	3.5	Squamous carcinoma	NA	NA	2019	Y(2020)
25	Y	Adenocarcinoma		T1cN0M0	IA3	G3	3.0	Acinar and Lepidic growth carcinoma	NA	NA	2019	N
26	N	Adenocarcinoma		T1N0M0	IA3	G2	3.0	Acinar and Lepidic growth carcinoma	EGFR Del19, ROS1 1+ (IHC*)	1+	2020	N
27	Y	Adenocarcinoma		T2bN1M0	II	G3	5.0	Micropapillary carcinoma	KRAS p.G12C	0	2020	N
28	N	Adenocarcinoma		T1cN0M0	IA3	G2	3.2	NA	EGFR p.L858R, ROS1 1+ (IHC*)	NA	2020	N
29	Y	Squamous cell carcinoma		T1bN0M0	IA2	G3	3.0	Squamous carcinoma	NA	NA	2020	N
30	Y	Squamous cell carcinoma		T2bN0M0	IIA	G3	4.5	Squamous carcinoma	NA	NA	2020	Y(2020)
31	N	Adenosquamous carcinoma		T3N2M0	IIIB	G3	7.0	Squamous carcinoma with an adenocarcinoma component in metastatic lymph nodes	EGFR p.L858R	0 (tumor) 1+ (metastasis)	2020	Y(2021)
32	Y	Adenocarcinoma		T2bN0M0	IIB	G3	5.0	Micropapillary carcinoma	KRAS p.G12C	0	2020	Y(2022)
33	Y	Adenocarcinoma		T2aN0M0	IB	G3	4.0	Acinar carcinoma	KRAS p.G13D	2+	2020	N
34	Y	Adenocarcinoma		T2aN0M0	IIA	G2	4.0	Solid carcinoma	NA	NA	2021	N
35	N	Adenocarcinoma		T3N0M0	IIB	GX	9.0	Mucinous carcinoma	NA	NA	2021	N
36	Y	Adenocarcinoma		T1cN1aM0	II	G3	2.4	Solid carcinoma	NA	NA	2021	N
37	Y	Adenocarcinoma		T1cN0M0	IA3	G3	2.7	Solid carcinoma	NA	NA	2021	N
38	Y	Adenocarcinoma		T3N0M0	II	G3	5.0	Acinar carcinoma	NA	NA	2021	N
39	Y	Adenocarcinoma		T3N0M0	II	G2	6.0	Solid carcinoma	NRAS p.Q61L	1+	2021	N
40	N	Adenocarcinoma		T2aN2M0	IIIA	G3	3.0	Acinar carcinoma	EGFR L858R, R108K	1+	2021	N
41	Y	Adenocarcinoma		T1bN0M0	IA2	G3	2.0	Acinar carcinoma	NA	NA	2021	N
43	N	Adenocarcinoma		T1bN0M0	IA2	GX	1.5	Mucinous carcinoma	NA	NA	2021	N
44	Y	Adenocarcinoma		T2bN2M0	III	G3	4.1	Solid carcinoma	NA	NA	2021	N
45	Y	Adenocarcinoma		T2bN2M0	III	G3	5.0	Micropapillary carcinoma	CTNNB1 p.S37F	1+	2021	Y(2022)
46	Y	Adenocarcinoma		T2N1M0	IIB	G2	3.0	Acinar carcinoma	NA	NA	2021	N
47	N	Adenocarcinoma		T1cN0M0	IA3	G2	3.0	Acinar carcinoma	NA	NA	2021	N
51	Y	Adenocarcinoma		T2aN0M0	IB	G2	2.5	Acinar carcinoma	NA	NA	2021	N
81	Y	Adenocarcinoma		T1N2M0	I	G1	4.5	Lepidic carcinoma	No mutation detected	TPS 0%	2023	N
82	Y	Adenocarcinoma		T3N0M0	IIB	GX	3	Acinar and Solid carcinoma	NA	NA	2023	N
83	Y	Adenocarcinoma		T1cN0M0	IA3	GX	2.1	Acinar carcinoma	NA	NA	2023	N
84	Y	Squamous cell carcinoma		T2aN0M0	IB	G2	3.5	Squamous carcinoma	NA	TPS 50%	2023	N
85	Y	Adenocarcinoma		T2NxM1	IV	G3	3.5	Acinar and Solid Micropapillary carcinoma	NA	TPS 2%	2023	N
86	Y	Adenocarcinoma		T1aN0M0	IA1	GX	1	Acinar carcinoma	NA	NA	2023	N
88	Y	Adenocarcinoma		T1cN0M0	IA3	G2	1.5	Acinar carcinoma	No mutation detected	TPS 0%	2023	N
89	Y	Squamous cell carcinoma		T2N1M0	II	G2	2.5	Squamous carcinoma	NA	NA	2023	N
8	N	Carcinoid tumor		T2aN0M0	IB	G1	3.2	Typical carcinoid	NA	NA	2019	N
10	N	Carcinoid tumor		T1cN0M0	IA3	G1	2.5	Typical carcinoid	NA	NA	2019	N
										* clone D4D6	TPS: Tumor proportion score
	Average			M	F
Age (diagnosis)	70		Sex	36	17
