# Supplementary material for: BET inhibitors drive Natural Killer activation in non-small cell lung cancer via BRD4 and SMAD3
Source: Nat Commun. 2024 Mar 22;15:2567. doi: 10.1038/s41467-024-46778-8 (PMC10960013; doi:10.1038/s41467-024-46778-8)
Supplement: Supplementary file 10 — Supplementary data 2 [file 41467_2024_46778_MOESM10_ESM.xlsx]

## Sheet: Primers_qPCR
Target	Sequence (5'-3')	Type
BRD4	ATGCCGTCAAGCTGAACCTC	Forward
BRD4	GATACATTCCTGAGCATTCCAGT	Reverse
c-MYC	ACTCTGAGGAGGAACAACAA	Forward
c-MYC	TGGAGACGTGGCACCTCTT	Reverse
CD74	CGCCTACTTCCTGTACCAGC	Forward
CD74	ATCTTGCTCACAGGCTTGGG	Reverse
CD80	ACCTGGCTGAAGTGACGTTA	Forward
CD80	TCCAGAGGTTGAGCAAATTATCC	Reverse
CD83	TGCAACTCGGGGACATACAG	Forward
CD83	CTCTTCTTTACGCTGTGCAGG	Reverse
CD86	CATCCACCAGATGAATTCTGA	Forward
CD86	CGTGTATAGATGAGCAGGTCAAA	Reverse
CD274 (PD-L1)	TGGTAATTCTGGGAGCCATC	Forward
CD274 (PD-L1)	TTTGTATCTTGGATGCCACA	Reverse
CD279 (PD-1)	TAAACTGGTACCGCATGAGC	Forward
CD279 (PD-1)	CAGTTGTGTGACACGGAAGC	Reverse
CEACAM1	TGCCACGCCAATAACTCAGT	Forward
CEACAM1	ACTGTGGTCTTGCTGGCTTT	Reverse
CEACAM3	GAGGAGGAAAGAGCAGGCAG	Forward
CEACAM3	GGGCGGGTTCCAGAAGTTTA	Reverse
CICLOFILIN	GACCCAACACAAATGGTTCC	Forward
CICLOFILIN	TTTCACTTTCCCAAACACCA	Reverse
CLEC12A	CCTCTCCACCACACTGCAAA	Forward
CLEC12A	AGCTGTCCTTATGCCAAATCCA	Reverse
CLEC2D	GTGTGTGGAATGGTTGCTGC	Forward
CLEC2D	AGCTTTCTGGGCATGCAG	Reverse
COL1A1	GTTCAGCTTTGTGGACCTCC	Forward
COL1A1	TGTACGCAGGTGATTGGTGG	Reverse
CTLA4	GCCCTGCACTCTCCTGTTTT	Forward
CTLA4	CACACACAAAGCTGGCGATG	Reverse
GUSB	TTGAGCATGACTCATACCACCTG	Forward
GUSB	TCTGGTCTGCCGTGAACAGT	Reverse
HAVCR2 (TIM3)	ATTTCCGCAAAGGAGATGTG	Forward
HAVCR2 (TIM3)	TCATTATGCCTGGGATTTGG	Reverse
HLA-A	GGAGCAGTTGAGAGCCTACC	Forward
HLA-A	GGGTGGTGGGTCATATGTGT	Reverse
HLA-B	CATGAGGGGCTGCCGAAG	Forward
HLA-B	CTCCGATGACCACAACTGCT	Reverse
HLA-C	TGGACAAGAGCAGAGATACACG	Forward
HLA-C	GATGGTGGGCTGGGAAGATG	Reverse
HLA-E	GCGCGGCTACTACAATCAGA	Forward
HLA-E	AACTGTTCATACCCGCGGAG	Reverse
HLA-F	CCAACGCACAGACTGACC	Forward
HLA-F	TCGCAGCCATTCATTCCCTG	Reverse
HLA-G	TCATGGGTATCGTTGCTGGC	Forward
HLA-G	AGAGTAGCTCCCTCCTTTTCA	Reverse
HVEM (TNFRSF14)	GTCTGCAGTGCCAAATGTGT	Forward
HVEM (TNFRSF14)	GTCCTGGACGATGCAGAAGT	Reverse
IFNG	CGAGATGACTTCCGAAAAGCTG	Forward
IFNG	CAGTTCAGCCATCACTTGGA	Reverse
KIR2DL1	CGGCTCTTTCCATGACTCTCC	Forward
KIR2DL1	GAGCTTGGTTCAGTGGGTGA	Reverse
KIR2DL3	TGTCGCTCATGGTCGTCAG	Forward
KIR2DL3	CGCCTGCAGCAAGAAGAA	Reverse
KIR2DL4	CAGAAGCTGCACCATGTCCA	Forward
KIR2DL4	CCCACACACTCTGGTCCAAG	Reverse
KIR3DL3	CACTGCCCGTTTCTGTCACA	Forward
KIR3DL3	CACACCAGCGATGAAGGAGA	Reverse
KIR3DX1	TGGTTCCTTCAATGACTCTCCC	Forward
KIR3DX1	TCAGGGGTGGATTCTGTGAA	Reverse
KLRG1	CCTAGCCAGAGACTCACACC	Forward
KLRG1	TCCTCAGACCAATCCAGCAA	Reverse
LAG3	GATGGCTTCAACGTCTCCAT	Forward
LAG3	GCTCCAGCGTACACTGTCAA	Reverse
LSGALS9	CCTGGTGCAGAGCTCAGATT	Forward
LSGALS9	ACAGAGCCATTGACGGAGAT	Reverse
NKG2D	TCAACACGATGGCAAAAGCA	Forward
NKG2D	ACGGATTCCCATGGCTACAG	Reverse
Nkp30	CACTGCTCAGATCCCCTTCG	Forward
Nkp30	ACACCCAGAGAGCACAGGAT	Reverse
Nkp46	GTCTTTCCCCAGTGAGCCAG	Forward
Nkp46	GGAAAGGTGGGGTCTTCAGG	Reverse
PDL2	ATCATCTATGGGGTCGCCTG	Forward
PDL2	GCTCTACCTCATCTGTTTCTGGA	Reverse
PVR	TACACCTGCCTGTTCGTCAC	Forward
PVR	AGCTGTGTTCTGGGGCTTG	Reverse
RAD51	GAAGTGGAGCGTAAGCCAGG	Forward
RAD51	GCTGCATCTGCATTGCCATT	Reverse
RUNX2	GCTCTTCTTACTGAGAGTGGAAGG	Forward
RUNX2	GTGCCTAGGCGCATTTCA	Reverse
SMAD3	CCGATGTCCCCAGCACATAA	Forward
SMAD3	CATTGGAGAGCAGCCCTAGG	Reverse
TIGIT	TGTCTCCTCCTGATCTGGGC	Forward
TIGIT	GAGCCACCTTTCTCTGCAGA	Reverse
