# Supplementary material for: BET inhibitors drive Natural Killer activation in non-small cell lung cancer via BRD4 and SMAD3
Source: Nat Commun. 2024 Mar 22;15:2567. doi: 10.1038/s41467-024-46778-8 (PMC10960013; doi:10.1038/s41467-024-46778-8)
Supplement: Supplementary file 11 — Supplementary data 3 [file 41467_2024_46778_MOESM11_ESM.xlsx]

## Sheet: Primers_ChIP
Target	Sequence (5'-3')	Type
ACTB	TGGGTTTTATAGGGCGCCG	Forward
ACTB	TTCGCAAAAGGAGGGGAGAG	Reverse
c-MYC	GACTCTTGATCAAAGCGCGG	Forward
c-MYC	AAATCATCGCAGGCGGAACA	Reverse
CD74	ATGAGTGGGTGCAGAAAGGG	Forward
CD74	TCCTCCTGCGTGTTTGAGAC	Reverse
CD80	CAGGGTGTTTGAAGAAGCGC	Forward
CD80	GATGCCCCTCACTCTTCTCG	Reverse
CD80_3UTR	GCTACTTCTGTGCCCACCAT	Forward
CD80_3UTR	CCCACCTTGCCCTTTACGTA	Reverse
CD83	CTGGGTCAAGGTAGGTGCTG	Forward
CD83	TACTCCAAGTTCAGCTGCGG	Reverse
CD83_3UTR	ATGCCCATGAGCTGTTGGTT	Forward
CD83_3UTR	CACATGTGGCCCTACTCTCC	Reverse
CD86	ATGCTCCGAGGGTACGTTTG	Forward
CD86	GCCAGGACTGACGGTAGAAC	Reverse
CD86_isoform2	ACAGTCATTGCCGAGGAAGG	Forward
CD86_isoform2	CTCATCCGTGTGTCTGTGCT	Reverse
CD274 (PD-L1)	CTGGGCACTTTAGGACGGAG	Forward
CD274 (PD-L1)	AGAGCAAAACTGAATCGCGC	Reverse
CD279 (PD-1)	CCGACCCCACCTACCTAAGA	Forward
CD279 (PD-1)	CAGGCATGCAGATCCCACA	Reverse
CEACAM1	GTCTGATCATGTGTGCTGGG	Forward
CEACAM1	TCTCAAAGTGTGGTCTGGGA	Reverse
CEACAM3	ATGGTGCTGACAGACCCAAG	Forward
CEACAM3	TCCCCTCCCCTCTCAGTTTT	Reverse
CLEC2D	GGGGCGGTTACACACTTACA	Forward
CLEC2D	AGCTTCTTACCTGGGTTTGCA	Reverse
CLEC12A	TGCAGACATATGGGTGATTGGT	Forward
CLEC12A	TGAGTGAGTTAACAGAGCTGAA	Reverse
COL1A1	GACTCTTTGTGGCTGGGGAG	Forward
COL1A1	CAGTATAAAAGGGGCCCGGG	Reverse
CTLA4	TGCCTAGACAAATCCTGCCA	Forward
CTLA4	TCCTGGAGTACAAGGGTCCT	Reverse
CTR- (Negative control)	TCTCAAGGTGCCTGTCTGC	Forward
CTR- (Negative control)	TGAAGTTTGGCCTCTGGTCT	Reverse
E4BP4_3UTR	ATGCAATGGAGCAGGAGTTC	Forward
E4BP4_3UTR	TGCACATGTTGTCTGTTTGG	Reverse
EIF4A2	GCACGGCGAGAAAATTCCTC	Forward
EIF4A2	GCCACCAGACATGATCCGAA	Reverse
HAVCR2 (TIM3)	ACCACTTTGTTTTCTGCTCATTT	Forward
HAVCR2 (TIM3)	AGGAGATCTCTAGACCCCTTCA	Reverse
KIR2DL1	ATGTCGCTCTTGGTCGTCAG	Forward
KIR2DL1	ATCTCCATCCCCTCACTCCC	Reverse
KIR2DL3	GGCGCCAAATAACATCCTGT	Forward
KIR2DL3	ACTCACCAACACACACCATG	Reverse
KIR2DL4	TGGCATGTCTTGGTGAGTCC	Forward
KIR2DL4	CCTTTCCTCCTGAGCCACTG	Reverse
KIR3DL3	CTGTGTGCTGCTGAACTGAG	Forward
KIR3DL3	CTCCCTCGATTCCCTTCCAG	Reverse
KIR3DX1	CGGAGAACCTTGCATCACAG	Forward
KIR3DX1	CAAAGGCCTGACTTGAACCC	Reverse
KLRG1	AAGCGGGAACTTTGTTGGGA	Forward
KLRG1	TTGGTGTCCTCCTCATTCCA	Reverse
LAG3	CCACAAAGGTCCTGAGGTCC	Forward
LAG3	AGGCAGGGGTAGAGAAGGAG	Reverse
LAG3_3UTR	AATGGGACCCTGAACTTGCC	Forward
LAG3_3UTR	CCCATCTGGTCCTGGCTTTC	Reverse
NFKB2_p1	TGATGAGACGGAGCGAGAGA	Forward
NFKB2_p1	TTATTCTTGCGGTCGGTCCC	Reverse
NFKB2_p2	CTCCTCCCAACTTTAGGCGG	Forward
NFKB2_p2	GGCATGACTCACTGGGTTGT	Reverse
RUNX2	ACCATGGTGGAGATCATC	Forward
RUNX2	GGCAGGGTCTTGTTGCAG	Reverse
SMAD3_p1	CTCCTGTCTTGCCCCACTTT	Forward
SMAD3_p1	ACAGGGTGTTTGTTGCTGGA	Reverse
SMAD3_p2	GGAGGGATCTGCGCATCAAA	Forward
SMAD3_p2	TGGCAGCAGAAGTTTGGGTT	Reverse
SMAD3_p3	ATATGGTGGGAGTGCGGAC	Forward
SMAD3_p3	AATTCTGGCTCCCGATCACA	Reverse
SMAD3_p4	TGCTTATTTCGAGGGTGGGG	Forward
SMAD3_p4	CACAACCAAAGCAAGCCTCC	Reverse
SMAD3_p5	AGAGCAACATGTGGGCAAGA	Forward
SMAD3_p5	CCATGCAGTTGTCCCATCCT	Reverse
SMAD3_p6	CCCTGTGACCTCCCAACTTC	Forward
SMAD3_p6	CTCCCCATCCACCATGCTTT	Reverse
SMAD3_p7	CTGGGTGCTAGGGTTTGGTA	Forward
SMAD3_p7	TAGCTGGAATCGTACCTGGC	Reverse
SMAD3_p8	TGGACCTCTGGATCTGGGAG	Forward
SMAD3_p8	AGGGGCAGAAAGAGAGGGAA	Reverse
SMAD3_p9	AAGGTGTCTCAGAGCCAAGC	Forward
SMAD3_p9	TGCTGTGGTTCATCTGGTGG	Reverse
TIGIT	CGTGTACAAGCCACCGATCT	Forward
TIGIT	TTGAGTCCACAGCCTCCAAC	Reverse
