# Supplementary material for: BET inhibitors drive Natural Killer activation in non-small cell lung cancer via BRD4 and SMAD3
Source: Nat Commun. 2024 Mar 22;15:2567. doi: 10.1038/s41467-024-46778-8 (PMC10960013; doi:10.1038/s41467-024-46778-8)
Supplement: Supplementary file 12 — Source Data file [file 41467_2024_46778_MOESM12_ESM.xlsx]

## Sheet: Fig.1
Fig.1b
	AD	CD4+						CD8+						NKs							SQ		CD4+						CD8+						NKs
	Vehicle	1	1	1	1		Vehicle	1	1	1	1		Vehicle	1	1	1						Vehicle	1	1	1	1		Vehicle	1	1	1	1		Vehicle	1	1	1	1
	JQ1	1.05	1.21	1.44	1.01		JQ1	1.03	1.2	1.24	1.01		JQ1	1.58	1.8	1.38						JQ1	0.4	0.66	1.18	0.98		JQ1	0.99	0.97	1.03	1.02		JQ1	1.6	1.45	1.26	1.54
	OTX015	1.1	1.23	1.55	1.15		OTX015	1.05	1.23	1.24	1.1		OTX015	1.6	1.75	1.63						OTX015	0.41	0.62	0.98	0.93		OTX-015	1.15	1.09	1.03	1.08		OTX015	1.8	1.4	1.47	1.54
Fig.1c
	NCI-H23																					NCI-H1299
Time (h)	Vehicle			JQ1			OTX015			TILs			TILs + JQ1			TILs + OTX015					Time (h)	Vehicle			JQ1			OTX015			TILs			TILs + JQ1			TILs + OTX015
0	1	1	1	1	1	1	1	1	1	1	1	1	1	1	1	1	1	1			0	1	1	1	1	1	1	1	1	1	1	1	1	1	1	1	1	1	1
2	1.07191	1.06956	1.03513	1.02692	1.02989	1.03554	1.03886	1.02761	1.03957	1.02208	1.00944	1.00339	1.03431	1.01389	0.99671	1.01072	1.03015	1.0438			2	1.09484	1.09661	1.08136	1.06464	1.06617	1.06634	1.05985	1.05729	1.0522	1.02518	1.05774	1.02044	1.03474	1.02717	1.02946	1.01313	1.01544	1.0141
4	1.11864	1.10618	1.07146	1.04063	1.04321	1.05162	1.05484	1.03911	1.05257	1.02096	1.03551	1.03489	1.05506	1.03595	1.0334	1.04816	1.06249	1.04381			4	1.19171	1.19978	1.18659	1.12068	1.15697	1.12007	1.09501	1.11804	1.13705	1.07387	1.13585	1.09244	1.06995	1.04828	1.06384	1.04643	1.01837	1.0618
6	1.17747	1.15099	1.13984	1.0712	1.06458	1.05628	1.06374	1.05524	1.05342	1.06852	1.065	1.08124	1.06615	1.03804	1.03391	1.06402	1.0608	1.05329			6	1.29087	1.29939	1.28202	1.1696	1.26109	1.1778	1.14688	1.18583	1.19321	1.15589	1.20376	1.15595	1.11139	1.10052	1.1111	1.06545	1.05503	1.09143
8	1.22385	1.20902	1.20446	1.07339	1.07795	1.06218	1.06249	1.05998	1.07122	1.12623	1.12473	1.14178	1.05712	1.0239	1.02991	1.06418	1.06035	1.05552			8	1.37836	1.38638	1.38795	1.25694	1.36694	1.22817	1.22558	1.2574	1.27545	1.23703	1.29321	1.21788	1.17597	1.14891	1.16339	1.119	1.07424	1.12894
10	1.29927	1.25526	1.25893	1.07434	1.08526	1.07902	1.07612	1.07529	1.07903	1.20235	1.19976	1.19768	1.04566	1.02346	1.04266	1.07458	1.05066	1.05609			10	1.47513	1.47677	1.47875	1.34256	1.48569	1.30565	1.28706	1.32265	1.37003	1.33477	1.38648	1.30432	1.2415	1.20381	1.23344	1.18358	1.12237	1.19619
12	1.37137	1.33115	1.32141	1.08691	1.09792	1.08976	1.08872	1.08915	1.11167	1.25582	1.24379	1.26516	1.03961	1.02084	1.04196	1.07532	1.07114	1.06177			12	1.56948	1.55872	1.57068	1.39956	1.59222	1.37268	1.33814	1.4139	1.44029	1.39724	1.4603	1.36958	1.30547	1.28971	1.30086	1.23907	1.18478	1.24603
14	1.41996	1.38479	1.3917	1.12584	1.12826	1.12159	1.10687	1.12627	1.14573	1.31887	1.32643	1.32822	1.05414	1.02536	1.04147	1.06232	1.07989	1.05788			14	1.66858	1.63843	1.65745	1.50628	1.69138	1.44303	1.42204	1.48929	1.52719	1.4543	1.55503	1.44961	1.37518	1.35814	1.3709	1.31739	1.23837	1.32474
16	1.48244	1.43971	1.44493	1.15367	1.14221	1.15884	1.12596	1.17297	1.17661	1.37518	1.38086	1.39932	1.05552	1.02833	1.04449	1.07046	1.09188	1.06029			16	1.77888	1.74194	1.7511	1.5897	1.78769	1.51101	1.49166	1.56911	1.59933	1.51431	1.65319	1.51414	1.45249	1.41962	1.4401	1.37651	1.31604	1.39707
18	1.52329	1.51178	1.51132	1.1735	1.17423	1.18393	1.13321	1.20963	1.21065	1.44433	1.43838	1.45415	1.07211	1.03624	1.03208	1.08015	1.10773	1.06132			18	1.88188	1.8505	1.86265	1.66668	1.86689	1.59919	1.54655	1.6404	1.68431	1.61489	1.74857	1.62153	1.53676	1.48752	1.49224	1.45044	1.37647	1.46787
20	1.56379	1.56884	1.56924	1.19381	1.19245	1.23151	1.16567	1.23943	1.25835	1.49771	1.5116	1.52524	1.09253	1.04575	1.02179	1.08669	1.12663	1.06993			20	2.00545	1.9546	1.98605	1.73845	1.93282	1.67618	1.61263	1.70877	1.74972	1.72792	1.85558	1.69375	1.59703	1.55042	1.56665	1.51917	1.44332	1.53065
22	1.62797	1.63556	1.62778	1.23174	1.21809	1.26719	1.17303	1.2677	1.27712	1.53362	1.5663	1.58607	1.10754	1.03698	1.01235	1.10446	1.13033	1.08201			22	2.14208	2.0644	2.11135	1.82006	2.01827	1.72347	1.67528	1.77177	1.82998	1.82257	1.97361	1.79503	1.67759	1.62546	1.60004	1.59044	1.49184	1.60589
24	1.68866	1.71961	1.6945	1.26138	1.25892	1.29645	1.19987	1.30002	1.30868	1.60841	1.6349	1.63111	1.1202	1.04349	1.01431	1.12516	1.14632	1.09935			24	2.25085	2.17666	2.21589	1.89606	2.10231	1.80324	1.7297	1.82787	1.89808	1.91427	2.09045	1.90117	1.72345	1.67941	1.66051	1.6442	1.52455	1.6435
26	1.75155	1.78202	1.75987	1.28564	1.28219	1.31418	1.23045	1.32239	1.34431	1.65728	1.69398	1.68625	1.12673	1.04983	0.98942	1.12491	1.13707	1.11619			26	2.38803	2.28911	2.31391	1.95536	2.18119	1.85513	1.79467	1.90383	1.96756	2.03496	2.22345	2.01117	1.78715	1.74759	1.72708	1.71816	1.58366	1.72798
28	1.79613	1.8681	1.83055	1.31737	1.32858	1.3524	1.25336	1.35874	1.38557	1.72948	1.75225	1.75795	1.13311	1.0535	0.996349	1.139	1.14455	1.11397			28	2.49924	2.383	2.42028	2.02197	2.26132	1.91371	1.83698	1.96196	2.04687	2.12051	2.35349	2.09482	1.85545	1.80476	1.77861	1.76396	1.6099	1.76254
30	1.86762	1.94806	1.92088	1.35388	1.35779	1.38825	1.25964	1.38294	1.41871	1.78815	1.82494	1.82513	1.15559	1.05917	0.989153	1.15616	1.16644	1.11073			30	2.61849	2.45887	2.51542	2.09518	2.33331	1.96642	1.90043	2.0468	2.12774	2.21331	2.43853	2.21074	1.89054	1.86737	1.82733	1.81665	1.66261	1.81233
32	1.94417	2.01298	2.00206	1.38614	1.39513	1.42098	1.28504	1.39958	1.44804	1.84983	1.88428	1.90172	1.17082	1.05446	0.997886	1.17254	1.1735	1.10849			32	2.71526	2.53467	2.60443	2.18395	2.40929	2.01628	1.94953	2.10424	2.21206	2.29646	2.52119	2.29104	1.94253	1.90726	1.88833	1.86888	1.70415	1.86343
34	2.01629	2.09614	2.10435	1.41393	1.41174	1.45104	1.29708	1.41712	1.4692	1.93786	1.9289	1.98417	1.17161	1.06115	0.976862	1.17897	1.17792	1.13044			34	2.81155	2.6029	2.67766	2.24386	2.49427	2.07461	2.00219	2.18577	2.2824	2.36748	2.6001	2.36162	1.98684	1.94656	1.93494	1.90617	1.75621	1.92377
36	2.08486	2.17624	2.18891	1.44924	1.41653	1.47792	1.3055	1.45013	1.48358	2.0306	2.03067	2.05934	1.16694	1.05368	0.972546	1.21112	1.1689	1.11682			36	2.89049	2.6604	2.74414	2.30359	2.56565	2.13079	2.0492	2.26433	2.35206	2.42331	2.66773	2.42324	2.02961	1.9791	1.97427	1.94796	1.79739	1.97058
	Vehicle vs. JQ1 *** p = 0.0006					Vehicle vs. TILs+JQ1 *** p < 0.0001					TILs vs. TILs+JQ1 *** p < 0.0001					JQ1 vs. TILs+JQ1 *** p < 0.0001						Vehicle vs. TILs + OTX015 ** p = 0.0036						TILs vs. TILs + OTX015 * p = 0.0437
	Vehicle vs. OTX015 *** p = 0.0005					Vehicle vs. TILs+OTX015 *** p < 0.0001					TILs vs. TILs+OTX015 *** p < 0.0001					OTX015 vs. TILs+OTX015 *** p < 0.0001
Fig.1e
	NCI-H23																										NCI-H1299
Time (days)	Vehicle						OTX015						NKs						NKs + OTX015							Time (days)	Vehicle						OTX015						NKs						NKs + OTX015
0	1	1	1	1	1	1	1	1	1	1	1	1	1	1	1	1	1	1	1	1	1	1	1	1		0	1	1	1	1	1	1	1	1	1	1	1	1	1	1	1	1	1	1	1	1	1	1	1
2	1.03556	1.04807	1.03379	1.08526	1.08243	1.083	1.09822	1.12495	1.24207	1.0472	1.0915	1.07819	0.98874	1.06499	0.98069	1.00254	1.00624	1.01175	1.05281	1.08777	1.12116	1.03628	1.04794	1.06041		2	1.18877	1.19715	1.20564	1.06644	1.10045	1.10867	1.12166	1.12471	1.11462	1.16383	1.17547	1.17594	1.02697	1.0506	1.03198	1.06404	1.03043	1.01348	1.05793	1.02289	1.03827	1.00829	0.995686
4	1.09973	1.12101	1.10093	1.15444	1.1698	1.14334	1.09528	1.12877	1.2333	1.1008	1.11822	1.08018	0.993563	1.07973	0.989005	1.05221	1.04356	1.07009	1.05784	1.084	1.1042	0.998655	0.980861	0.98897		4	1.30355	1.28679	1.3462	1.15416	1.20243	1.22589	1.22959	1.21134	1.21083	1.22437	1.26059	1.22506	1.10034	1.12017	1.07996	1.11069	1.08077	1.05298	0.977029	0.953545	0.963675	1.02057	0.993041
6	1.13636	1.152	1.14745	1.19741	1.23806	1.21509	1.14403	1.14605	1.3078	1.1077	1.14655	1.11297	1.03541	1.10274	1.01454	1.09864	1.10696	1.11264	1.05162	1.08157	1.09405	0.9646	0.935973	0.945162		6	1.43726	1.4098	1.45995	1.25894	1.30524	1.33498	1.29603	1.27507	1.26144	1.26291	1.31663	1.30166	1.18519	1.19581	1.15116	1.17125	1.14801	1.12478	0.946985	0.933531	0.958715	1.06624	1.05566
8	1.21464	1.20156	1.21308	1.2657	1.31361	1.29257	1.20289	1.19684	1.38399	1.13537	1.16369	1.12618	1.06173	1.12887	1.04388	1.15193	1.14787	1.18731	1.07638	1.0662	1.10344	0.934176	0.929953	0.924308		8	1.55834	1.57934	1.60009	1.35502	1.44069	1.45572	1.40539	1.38529	1.38724	1.3773	1.43353	1.3665	1.27273	1.30173	1.23741	1.25227	1.24771	1.21858	0.937165	0.940818	0.961198	1.1159	1.10558
10	1.31134	1.26679	1.27933	1.38319	1.36616	1.35271	1.24107	1.27673	1.42679	1.17566	1.16504	1.15139	1.09261	1.17159	1.09479	1.21729	1.21208	1.23069	1.07782	1.07092	1.07823	0.905029	0.896098	0.897133		10	1.69839	1.68654	1.76979	1.46822	1.55737	1.59606	1.48701	1.47802	1.47235	1.48778	1.50987	1.49606	1.3674	1.40828	1.30951	1.34058	1.30949	1.3251	0.918336	0.938463	0.954768	1.16681	1.16783
12	1.35329	1.37434	1.42894	1.45388	1.44186	1.44337	1.29651	1.28873	1.49328	1.21184	1.19266	1.14982	1.12901	1.21132	1.15193	1.26138	1.27637	1.2894	1.1163	1.06517	1.09182	0.903527	0.900671	0.901752		12	1.84155	1.85604	1.90166	1.56692	1.68634	1.72411	1.63045	1.58719	1.55258	1.59101	1.61619	1.58639	1.48924	1.55982	1.41822	1.41744	1.39371	1.37104	0.941904	0.950473	0.991703	1.20306	1.21151
14	1.4233	1.45339	1.49171	1.55816	1.54524	1.53441	1.35763	1.34444	1.58137	1.21499	1.23147	1.20145	1.1636	1.261	1.18968	1.32268	1.31958	1.35776	1.08783	1.08019	1.08851	0.886047	0.886754	0.896934		14	1.98344	2.02137	2.09285	1.68301	1.81429	1.82183	1.70726	1.70776	1.65347	1.67976	1.71785	1.76281	1.57587	1.65937	1.50272	1.50831	1.48054	1.45558	0.945589	0.985356	1.00761	1.24329	1.26107
16	1.51279	1.57348	1.59284	1.65472	1.63512	1.63198	1.45129	1.44552	1.69675	1.23504	1.24715	1.22576	1.20249	1.29394	1.23754	1.4086	1.39143	1.44479	1.10292	1.07899	1.08066	0.893826	0.892479	0.908737		16	2.12863	2.18511	2.25417	1.8032	1.93101	1.94773	1.84198	1.78487	1.75754	1.822	1.84457	1.86814	1.70117	1.81214	1.60346	1.59552	1.56516	1.52809	0.973804	1.01276	1.04388	1.3014	1.32232
18	1.59509	1.66583	1.65878	1.76385	1.74582	1.72281	1.52574	1.51836	1.81591	1.27135	1.29229	1.25337	1.23543	1.31898	1.29538	1.46799	1.46284	1.51952	1.09714	1.07775	1.08702	0.900625	0.901556	0.929687		18	2.2798	2.37512	2.41495	1.88896	2.07442	2.12778	1.96825	1.91273	1.87942	1.94838	1.96274	2.00257	1.80864	1.93259	1.70211	1.66966	1.64805	1.60651	0.97831	1.03668	1.06846	1.36798	1.38634
20	1.73742	1.77214	1.78751	1.85858	1.87037	1.85061	1.6306	1.61323	1.91102	1.30387	1.32054	1.24399	1.27815	1.3578	1.32988	1.53491	1.52013	1.56452	1.1114	1.07695	1.07929	0.904797	0.907576	0.943199		20	2.48465	2.53184	2.66452	2.02804	2.2006	2.30333	2.04704	1.99996	1.98457	2.08738	2.07175	2.0999	1.90777	2.02717	1.81283	1.76515	1.72039	1.70377	1.01721	1.07149	1.10853	1.42559	1.43132
22	1.8127	1.88068	1.89158	1.97605	1.99206	1.93598	1.706	1.71184	2.03916	1.37722	1.36406	1.26823	1.31903	1.38933	1.37478	1.59653	1.57971	1.60959	1.10124	1.06218	1.08585	0.894179	0.911807	0.96594		22	2.69196	2.7385	2.86569	2.1553	2.37373	2.46344	2.16009	2.1106	2.09518	2.21482	2.23185	2.27045	2.04021	2.17226	1.87773	1.83807	1.77192	1.78435	1.03887	1.1023	1.16212	1.49074	1.46914
24	1.95138	1.97792	1.9833	2.09069	2.09461	2.05276	1.7743	1.7838	2.12528	1.40027	1.3993	1.26139	1.37261	1.45687	1.43404	1.66012	1.63935	1.69129	1.11527	1.06319	1.08831	0.913295	0.946943	0.977364		24	2.90478	2.95817	3.14479	2.27082	2.53967	2.63442	2.29257	2.28168	2.23176	2.37537	2.39501	2.45507	2.14574	2.30269	1.99967	1.90315	1.8337	1.83748	1.07917	1.13746	1.19404	1.5315	1.52488
26	2.06145	2.08748	2.11314	2.17914	2.19422	2.16244	1.87516	1.88645	2.25746	1.43441	1.41195	1.2534	1.4029	1.47809	1.46163	1.73703	1.69654	1.75787	1.11505	1.05117	1.09582	0.906982	0.952457	0.997627		26	3.1225	3.25741	3.43722	2.40974	2.71242	2.80577	2.44985	2.39761	2.31364	2.51919	2.54345	2.59259	2.33591	2.48237	2.15389	1.98508	1.88824	1.89622	1.10708	1.17192	1.23325	1.5637	1.55672
28	2.21383	2.22001	2.25741	2.33766	2.31457	2.27929	1.99953	1.95566	2.28986	1.47893	1.4355	1.24236	1.44129	1.53344	1.51033	1.83666	1.75816	1.84829	1.1177	1.07071	1.09308	0.930542	0.970209	1.02427		28	3.43945	3.52583	3.72628	2.5117	2.87331	2.98152	2.60637	2.54803	2.4651	2.6927	2.73749	2.75308	2.49011	2.68653	2.28959	2.05459	1.95368	1.96211	1.13994	1.24295	1.28721	1.59745	1.581
30	2.37401	2.36984	2.38956	2.49226	2.43302	2.40567	2.08513	2.10373	2.51256	1.52462	1.45667	1.2339	1.49281	1.56806	1.55276	1.8971	1.85303	1.9204	1.12312	1.08177	1.0914	0.92329	0.976349	1.0347		30	3.66757	3.80151	3.99384	2.61059	3.02365	3.15079	2.74057	2.7035	2.62208	2.84256	2.89892	2.87871	2.66422	2.83904	2.45174	2.09829	2.02167	2.04199	1.17775	1.29401	1.36107	1.63428	1.58175
32	2.51835	2.53842	2.59267	2.60679	2.56067	2.52005	2.18196	2.1181	2.62327	1.57579	1.47821	1.21192	1.53171	1.60486	1.6176	1.98322	1.92276	2.00298	1.13707	1.07018	1.10575	0.934583	0.999659	1.04931		32	3.92844	4.14763	4.24993	2.68326	3.15164	3.29386	2.9105	2.87918	2.75292	3.00693	3.09976	3.09116	2.85134	3.01352	2.6324	2.16397	2.07319	2.1084	1.23157	1.34838	1.45723	1.67834	1.61347
34	2.66523	2.69705	2.7398	2.76925	2.70382	2.66795	2.31504	2.25053	2.73188	1.60046	1.51057	1.16176	1.59141	1.65997	1.67568	2.07383	2.00615	2.09279	1.12868	1.06825	1.08704	0.939174	1.01674	1.07385		34	4.22715	4.51291	4.56945	2.76752	3.25462	3.44979	3.06262	3.04342	2.91115	3.15329	3.31922	3.30953	3.01772	3.27414	2.75687	2.24124	2.11728	2.1571	1.29355	1.4371	1.53069	1.69805	1.65492
36	2.78989	2.84916	2.91065	2.89717	2.87321	2.82027	2.39894	2.38077	2.8707	1.61701	1.50531	1.10432	1.63045	1.6969	1.7353	2.17103	2.10062	2.17567	1.12899	1.06857	1.08332	0.943974	1.02305	1.07715		36	4.49363	4.85617	4.87315	2.8342	3.35461	3.57305	3.22708	3.21793	3.05648	3.3446	3.47765	3.50475	3.22221	3.43205	2.94696	2.27944	2.15153	2.22891	1.3746	1.53846	1.62222	1.73209	1.69342
	Vehicle vs. OTX015 * p = 0.0478					OTX015 vs. NKs + OTX015 *** p < 0.0001																					Vehicle vs. NKs * p = 0.0280					OTX015 vs. NKs + OTX015 *** p < 0.0001
	Vehicle vs. NKs + OTX015 *** p < 0.0001					NKs vs. NKs + OTX015 *** p < 0.0001																					Vehicle vs. NKs + OTX015 *** p <0.0001					NKs vs. NKs + OTX015 *** p = 0.0004
Fig.1i
	Vehicle-treated NKs			OTX015-treated NKs
CD107-IFNG-	86.4	57.5	55.8	0.5	15	21.5
CD107-IFNG+	4.3	0.5	2.6	0	0.1	1.4
CD107+IFNG-	7	32	28.6	93.2	72.9	52.5
CD107+IFNG+	2.3	10	13	6.3	12	24.6
[truncated: 1 more columns]

## Sheet: Fig.2
Fig.2b
	NKs + Vehicle									NKs + OTX015									Vehicle									OTX015
Time (days)	0	12	24	36	48	60	72		Time (days)	0	12	24	36	48	60	72		Time (days)	0	12	24	36	48	60	72		Time (days)	0	12	24	36	48	60	72
	1	0.973333	0.986667	1.08	1	0.986667	0.92			1	0.903614	0.807229	0.819277	0.722892	0.638554	0.60241			1	1.02857	1.14286	1.21429	1.15714	1.18571	1.28571			1	0.984848	1.01515	0.969697	0.954545	0.969697	0.969697
	1	0.97561	0.95122	0.878049	0.829268	0.792683	0.792683			1	0.947368	0.868421	0.75	0.684211	0.618421	0.657895			1	1.02985	0.970149	1	0.925373	1.07463	1.08955			1	0.971014	0.971014	0.927536	0.956522	0.913043	0.898551
	1	1.03077	1.03077	1.10769	1.09231	1.13846	1.04615			1	0.958904	0.767123	0.671233	0.616438	0.60274	0.616438			1	1.10606	1.07576	1.04545	1.01515	1.12121	1.16667			1	1.01205	1.04819	1.04819	0.915663	0.927711	0.903614
	1	1.04478	1.04478	1	1.01493	1.07463	1.08955			1	0.76	0.66	0.66	0.48	0.5	0.36			1	1.025	1.0375	1.0625	1.1375	1.1	1.1375			1	1.02532	0.987342	1.01266	1.02532	1.06329	1.07595
	1	1.02941	1.02941	1	1.05882	1.07353	1.02941			1	0.84	0.76	0.56	0.6	0.6	0.42			1	1.04494	0.977528	1.03371	1.02247	1.01124	1.08989			1	1	0.987952	1.01205	1	0.963855	0.915663
	1	0.935897	0.910256	0.833333	0.846154	0.858974	0.769231			1	0.932432	0.891892	0.783784	0.689189	0.675676	0.662162			1	0.977528	1.01124	1.06742	1.08989	1.08989	1.06742			1	0.94898	0.969388	0.94898	0.969388	0.94898	0.928571
	Vehicle vs. OTX015 *** p = 0.0008					OTX015 vs. NKs + OTX015 ** p = 0.0022
	Vehicle vs. NKs + Vehicle ** p = 0.0012					NKs + Vehicle vs. NKs + OTX015 ** p = 0.0021
	Vehicle vs. NKs + OTX015 *** p = 0.0003
Fig.2c
Time (hours)	12	24	36	48	60	72
Vehicle-treated NKs	5	6	6	7	6	9
	5	4	6	7	7	8
	4	4	5	5	5	6
OTX015-treated NKs	8	15	18	27	28	30
	3	14	15	14	15	16
	13	17	22	24	29	33
	NKs + Vehicle vs. NKs + OTX015 ** p = 0.0098
Fig.2f
	OTX015-treated NKs
CD107-IFNG-	0.83	0.73	0.91	0.84
CD107-IFNG+	1.35	1.3	0.63	0.68
CD107+IFNG-	1.27	2.11	1.41	1.28
CD107+IFNG+	1.47	0.76	0.67	0.91

## Sheet: Fig.3
Fig.3d
	CEACAM3						CTLA4						CD86						CD83						TIGIT						HAVCR2 (TIM3)						CLEC12A						CD274 (PD-L1)						CD80
Vehicle-treated NK92	1	1	1	1	1	1	1	1	1	1	1	1	1	1	1	1	1	1	1	1	1	1	1	1	1	1	1	1	1	1	1	1	1	1	1	1	1	1	1	1	1	1	1	1	1	1	1	1	1
JQ1-treated NK92	0.267016	0.267016	0.267016	0.036906	0.174525	0.036906	0.131518	0.118531	0.117712	0.050766	0.054034	0.046391	0.116226	0.134437	0.030255	0.037769	0.047148	0.073256	0.098755	0.121582	0.112656	0.083814	0.112137	0.099672	0.077482	0.11908	0.035897	0.042689	0.041235	0.06525	0.083331	0.106211	0.017948	0.028656	0.045279	0.040526	0.063813	0.057512	0.058265	0.056133	0.051296	0.063153	0.313528	0.286512	0.204965	0.135528	0.153538	0.139339	0.153893
OTX015-treated NK92	0.202361	0.202361	0.202361	0.042101	0.042101	0.138565	0.109071	0.121021	0.085575	0.095391	0.121582	0.087778	0.10118	0.077751	0.079844	0.118531	0.096277	0.093851	0.151774	0.124137	0.124137	0.14492	0.152125	0.155322	0.133046	0.135842	0.115824	0.11908	0.109576	0.121546	0.168989	0.176165	0.144086	0.085674	0.095722	0.133921	0.045753	0.059954	0.057912	0.097734	0.088695	0.121161	0.272942	0.240927	0.220166	0.176369	0.161171	0.13742	0.222211
Vehicle vs. JQ1	***	p < 0.0001				***	p < 0.0001					***	p < 0.0001					***	p < 0.0001					***	p < 0.0001					***	p < 0.0001					***	p < 0.0001					***	p < 0.0001					***	p < 0.0001
Vehicle vs. OTX015	***	p < 0.0001				***	p < 0.0001					***	p < 0.0001					***	p < 0.0001					***	p < 0.0001					***	p < 0.0001					***	p < 0.0001					***	p < 0.0001					***	p < 0.0001
Fig.3e
	CEACAM3							CTLA4							TIGIT							HAVCR2 (TIM3)							CLEC12A							CD274 (PD-L1)							LAG3
Vehicle-treated NKs	1.00118	1.02098	1.00154	1.00154	1.00272	1.00243	1.00069	1.00962	1.00253	1.03772	1.00585	1.00073	1.01061	1.00625	1.00022	1.00103	1.01822	1.00869	1	1.01692	1.00022	1.00541	1.00439	1	1.00869	1.00086	1.01445	1.00471	1.00869	1.0013	1.01273	1.00373	1.01566	1.00318	1.0001	1.00565	1.00135	1.01011	1.00195	1.00695	1.00317	1.00962	1.00091	1.00069	1.00011	1.0009	1.00028	1.00439	1.00135
JQ1-treated NKs	0.131171	0.098777	0.224842					0.58442	0.929805	0.096734					0.179509	0.147287	0.045098					0.210468	0.259109	0.184332					0.449397	0.092152	0.173139					0.370649	0.22307	0.205264					0.081577	0.565888	0.639176
OTX015-treated NKs	0.180508	0.193427	0.055368	0.288195	0.180284	0.016873	0.447618	0.562222	0.477847	0.681185	0.611939	0.260744	0.145089	0.312118	0.595304	0.179168	0.151225	0.068746	0.106273	0.296423	0.061973	0.130906	0.109417	0.55519	0.284906	0.20709	0.290108	0.029546	0.34429	0.16792	0.323088	0.389273	0.325153	0.01885	0.146506	0.580634	0.260947	0.217674	0.045211	0.316056	0.0466	0.46176	0.294268	0.353689	0.734624	0.403426	0.113705	0.375922	0.122997
Vehicle vs. JQ1	***	p < 0.0001					*	p = 0.01128						***	p < 0.0001						***	p < 0.0001						***	p < 0.0001						***	p < 0.0001						***	p = 0.00022						***
Vehicle vs. OTX015	***	p < 0.0001					***	p < 0.0001						***	p < 0.0001						***	p < 0.0001						***	p < 0.0001						***	p < 0.0001						***	p < 0.0001						***
Fig.3f
	kDa
	250						BRD4
	150
	100
	75
	50
							Actin
	37
Fig.3g
	BRD4						CEACAM3				CTLA4						CD86				CD83				TIGIT						HAVCR2 (TIM3)					CLEC12A					CD274 (PD-L1)				CD80				LAG3
siRNA_CTR	0.990801	0.92445	1.09177	0.990801	0.92445	1.09177	0.993092	1.00696	1.04247	0.959264	1.07425	1.08173	0.860551	1.07425	1.08173	0.860551	0.99654	1.00347	1.04608	0.955945	1.06807	0.936272	0.976032	1.02456	1.02811	0.972655	1.02811	0.972655	1	1.00035	1	1	0.97041	1.17013	0.880666	0.82645	1.20999	0.974905	1.06683	0.961483	0.926588	1.07923	0.926588	1.07923	0.898132	1.11342	1.00038	1	0.90125
siRNA_BRD4	0.375443	0.288505	0.345478	0.419478	0.322343	0.385998	0.882703	0.952638	0.650671	0.779165	0.51883	0.461158	0.377182	0.579682	0.515246	0.421421	0.145088	0.140146	0.142581	0.141985	0.181118	0.151249	0.16586	0.167521	0.281265	0.297302	0.356013	0.314253	0.332171	0.397768	0.230047	0.241484	0.219151	0.735433	0.516438	0.148137	0.178624	0.16138	0.158654	0.163254	0.45376	0.503478	0.50698	0.562529	0.154427	0.171348	0.16359	0.162698	0.121582
	*** p < 0.0001						* p < 0.035				*** p < 0.0001						*** p < 0.0001				*** p < 0.0001				*** p < 0.0001						*** p = 0.0006					*** p < 0.0001					*** p < 0.0001				*** p < 0.0001				*** p < 0.0001
Fig.3h
	IgG						BRD4							p value
CTR(-)	1.00965	1.10254	1.1123	1.11254	1.00965		1.24659	1.32206	1.33224	1.37922	0.93553
ACTB (+)	0.872881	2.03335	2.17929	1.8453	1.62885		5.91286	5.63281	5.83146	10.7321	6.16395		***	0.0009
CEACAM3	1.59533	1.23444	2.91573	1.74576	2.57372		6.33725	11.6629	6.20683	4.23939	4.41942		**	0.01
CTLA4	1.3139	1.88407	1.08212	2.17929	2.09051		4.57527	6.93481	6.38133	4.09498	4.26888		***	0.0005
CD86	1.07464	0.982042	1.4885	1.22591	1.34151		3.16862	2.19445	4.18102	5.36603	5.11189		**	0.002
CD83	0.786684	1.15978	1.02374	1.80733	1.97775		3.125	3.74212	6.74518	3.37259	3.01855		**	0.007
TIGIT	1.15177	2.40137	0.903663	1.00965	3.08198		5.75117	7.5363	8.71715	8.77778	8.90031		***	< 0.0001
HAVCR2 (TIM3)	1.39848	0.67542	1.3139	0.942037	1.34151		3.41967	2.91573	2.81641	1.57337	2.91573		***	0.001
CLEC12A	0.86685	0.955188	0.866851	0.75989	0.8088		3.95549	6.98305	6.88691	3.96659	3.32616		***	0.0007
CD274 (PD-L1)	0.982042	1.7337	0.708999	1.72173	0.837323		6.38133	6.51541	6.65231	4.26888	4.54366		***	< 0.0001
CD80	0.367001	0.282017	0.670754	0.44925	0.43256		1.01667	0.897421	7.43254	5.11189	5.07658		*	0.027
LAG3	0.680118	1.03087	1.28686	1.12028	1.33224		4.60709	5.95399	2.81641	6.16395	2.9977		***	0.001
CLEC2D	1.97775	1.28686	2.10505	1.00965	2.03335		7.17936	15.0726	16.1544	13.0308	6.42571		**	0.0012
KIR2DL3	1.27797	1.70983	1.55171	0.734002	1.59533		3.16862	3.125	3.76815	3.19066	3.66511		***	< 0.0001
KIR2DL4	1.9915	1.92366	1.97775	3.61465	1.72173		10.6579	9.94421	12.3279	11.6629	3.01855		**	0.002
KIR3DX1	2.48605	1.70983	2.00535	2.06862	2.05025		6.79209	7.74817	6.47041	7.966	8.90031		***	< 0.0001
CD74	0.326206	0.759887	0.652412	0.519018	1.09722		2.48605	2.09051	2.48605	1.21745	2.22508		***	0.0006
CD279 (PD-1)	0.699238	0.99575	0.519018	0.968522	0.916277		1.77013	3.08198	1.95052	2.06173	2.77763		***	0.0005
CEACAM1	1.95052	2.00535	2.09051	1.96408	2.22508		4.90365	5.63282	9.87552	14.0632	14.4586		**	0.005
KLRG1	2.06173	1.02374	1.12028	0.942037	1.72173		4.6714	4.54366	4.45016	3.84733	7.08052		***	0.0004
KIR2DL1	1.78244	0.961832	0.929068	0.820091	1.8199		2.9977	4.38889	2.91573	4.63914	2.97699		***	0.0008
KIR3DL3	1.79484	1.8453	0.903663	0.891222	1.03804		5.04151	4.29857	4.35857	4.41942	4.90365		***	< 0.0001
Fig.3j
	IgG						SMAD3							p value
CTR(-)	1.00965	0.467765	0.575886	1.11254	0.533609		1.47822	0.872881	0.287943	1.33224	0.860863
E4BP4_3UTR (+)	1.06722	0.849012	0.975258	0.421574	0.891222		8.36205	2.43489	3.25771	10.8067	3.56489		**	0.01
CEACAM3	1.8453	1.8199	0.975258	0.929068	0.982042		2.87559	3.06069	2.43489	2.40137	2.25614		***	0.001
CTLA4	1.91037	1.418	1.17597	1.00965	1.08212		6.56073	6.0371	4.45016	3.82075	3.54026		***	0.0004
CD86	1.77013	1.22591	1.72173	1.34151	1.65159		1.67465	2.52075	1.8453	2.20971	1.89718		*	0.03
CD83_3UTR	0.860863	0.254168	0.749425	0.306478	0.193963		2.48605	1.25167	1.20068	2.40137	2.53829		**	0.002
TIGIT	0.529924	0.903663	0.533609				3.16862	6.74518	5.12547				*	0.014
HAVCR2 (TIM3)	0.621513	0.65695	0.814426	0.625836	0.67851		1.03087	1.59533	1.20904	1.66308	1.468		***	0.0004
CLEC12A	1.26038	0.464534	1.42786	0.808801	0.544822		4.6714	4.26888	3.87409	5.47879	4.54366		***	< 0.0001
CD274 (PD-L1)	0.982042	0.61722	0.289946	0.708999	0.837323		4.0386	2.0193	3.92817	4.7039	1.67465		**	0.002
CD80	1.35084	0.670754	1.66308	1.67465	1.418		1.93704	1.4082	1.85814	1.9915	1.80582
CD80_3UTR	0.759887	0.666121	0.638986	0.713931	0.825795		1.44779	2.00535	2.10505	2.14928	1.38882		***	0.0002
LAG3	1.35084	1.03087	1.28686	2.0193	1.12028		1.93704	2.73939	2.30355	1.85814	1.65159		*	0.02
LAG3_3UTR	1.27797	0.699238	1.42786	1.89718	0.55627		4.7039	1.66308	3.28037	4.32847	2.72047		**	0.007
CLEC2D	2.00535	0.587987	1.77013	0.66152	1.22564		7.966	2.00535	4.54366	6.33725	5.20155		**	0.005
KIR2DL3	0.189972	0.61722	0.266805				1.79484	2.14928	2.07263				***	0.0006
KIR2DL4	1.88407	1.03804	1.97775	1.4885	1.92366		8.42021	2.77763	2.50334	8.30429	3.32616		*	0.04
KIR3DX1	0.407213	1.70983	0.713931	2.00535	1.21283		6.51541	15.932	17.5556	13.3803	13.4903		***	0.0002
CD74	1.23444	2.0193	1.37922	1.89718	0.326206		2.30355	1.07464	2.73939	2.31957	0.942037
CD279 (PD-1)	0.533609	0.519018	0.66152	0.548611	0.55569		0.99575	0.78125	0.955188	1.08212	1.08212		***	0.0001
CEACAM1	0.461325	0.504825	0.48256				0.78125	0.854917	0.684848				**	0.005
KLRG1	1.37922	0.418662	0.942037	1.3139	1.25167		1.89718	0.625836	1.59533	1.67465	0.770494
KIR2DL1	0.410046	0.961832	0.379943	0.820091	0.372124		0.734002	1.6176	0.634572	1.77013	1.19077
KIR3DL3	0.390625	0.891222	0.43644	1.03804	0.903663		0.786684	2.0193	1.08964	1.95052	2.30355		*	0.02
Fig.3k
							kDa
							250
							150
							100
							75
SMAD3							50
											Actin
							37
							25
							30
Fig.3l
	CEACAM3			CTLA4					CD86					CD83					TIGIT					HAVCR2 (TIM3)					CLEC12A					CD274 (PD-L1)					CD80					LAG3					CLEC2D
siRNA_CTR	1	1	1	1	1	1	1	1	1	1	1	1	1	1	1	1	1	1	1	1	1	1	1	1	1	1	1	1	1	1	1	1	1	1	1	1	1	1	1	1	1	1	1	1	1	1	1	1	1
siRNA_SMAD3#1	0.99654	0.676737	0.989657	0.62417	0.70222	0.61132	0.80292	0.64767	0.69576	0.79922	0.74055	0.76844	0.76844	0.7145	0.73458	0.76844	0.76844	0.74549	0.45534	0.42191	0.69737	0.6552	0.56644	0.59874	0.58642	0.71203	0.64171	0.80107	0.71864	0.7864	0.6432	0.5535	0.62706	0.80107	1.12896	0.95264	1.00231	1.09683	0.57834	0.61557	0.61985	0.60991	0.56907	0.65067	0.80664	0.69096	0.60991	0.6057	0.37762
siRNA_SMAD3#2	1.12117	0.53465	0.53465	0.8971	0.84284	0.69899	0.70385	0.73374	0.78822	0.41754	0.78277	0.38422	0.42337	0.70466	0.87357	0.38422	0.42337	0.41754	0.69496	0.56058	0.53219	0.54337	0.50348	0.83509	0.69256	0.71203	0.74586	0.75676	0.60012	0.36772	0.39593	0.4224	0.33603	0.93952	0.95264	1.01631	1.1434	1.00347	0.46009	0.55095	0.52851	0.56514	0.48297	0.67674	0.66434	0.67362	0.70548	0.63581	0.79278
CTR vs. SMAD#1				*** p < 0.0001					*** p < 0.0001					*** p < 0.0001					*** p < 0.0001					*** p < 0.0001					*** p < 0.0001										*** p < 0.0001					*** p < 0.0001					*** p = 0.0003
CTR vs. SMAD#2				*** p = 0.0005					** p = 0.0014					** p = 0.002					*** p < 0.0001					*** p < 0.0001					*** p < 0.0001										*** p < 0.0001					*** p < 0.0001					*** p = 0.0004
Fig.3m
kDa
250
								BRD4
150
100
75
50								SMAD3
[truncated: 71 more columns]

## Sheet: Fig.4
Fig.4a
	SMAD3
Vehicle	1.09936	0.950439	0.95705	1.1355	1.00231	0.878633
JQ1	0.091294	0.11162	0.092569	0.011074	0.00881	0.063125
OTX015	0.12385	0.103426	0.107818	0.029023	0.037508	0.037249
Fig.4b
	SMAD3
Vehicle	1.00174	1.00695	1.00138	1.0067	1.00015	1.0001
JQ1	0.350014	0.337978	0.401714
OTX015	0.649014	0.438303	0.14307	0.609302	0.161545	0.549314
Fig.4c										kDa
	kDa
NK92	150									150
	75									75
									SMAD3
	50									50								Actin
	37									37
Patient-derived NKs								kDa							kDa
								250
								150							250
								100							150
								75							100
															75
		SMAD3						50
								37		Actin					50
															37
Fig.4d
	3H			6H
Vehicle	0.939523	1.06437	1	0.986233	1.01396	1
JQ1	0.389582	0.476319	0.4299	0.081334	0.05954	0.0625
OTX015	0.334482	0.336808	0.3257	0.083043	0.088388	0.074842
Fig.4f
	IgG							BRD4								p value
CTR(-)	1.00965	0.820091	0.754638	0.775854	1.11254	1.32259		1.24659	1.32206	1.33224	1.37922	0.93553	1.05213
ACTB (+)	0.872881	2.03335	2.17929	1.91037	1.62885	1.95052		5.91286	5.63281	11.744	5.83146	10.7321	6.16395		***	0.0004
EIF4A2 (+)	1.08212	2.38478	1.02374	0.64343	0.975258	1.06722		6.93481	4.9721	5.55527	2.89559	3.06069	3.25771		***	0.001
SMAD3_p1	0.694408	0.808801	0.699238	0.579892	0.433426	1.38882		3.14674	1.47822	2.41807	3.82075	2.70168	3.2352		***	0.0002
SMAD3_p2	0.808801	0.689612	1.30482	1.04526	0.786684	1.13592		1.68629	2.31957	3.10341	2.22508	2.00535	2.0193		***	0.0002
SMAD3_p3	0.571909	0.511872	0.770494	2.43489	2.00535	1.2489		1.38882	1.04526	1.33224	2.75845	3.2352	1.96285
SMAD3_p4	1.58431	1.72173	1.468	1.7337	1.77013	1.91037		8.18996	10.2949	3.82075	12.0742	5.11189	7.03162		***	0.00075
SMAD3_p5	1.28686	1.6176	1.20904	0.461325	0.511872	0.765172		1.7579	1.93704	1.96408	0.504825	0.66152	0.825795
SMAD3_p6	0.885066	0.803214	0.739108	0.820091	0.892077	1.90134		1.08212	1.08964	1.12807	1.00965	0.94859	1.05262
SMAD3_p7	0.604518	0.666121	0.684848	1.3697	1.23444	0.912025		0.837323	0.66152	2.66448	2.59162	1.70052	1.68254
SMAD3_p8	0.579892	0.621513	0.541058	0.612956	0.765172	1.8199		1.50928	1.20068	2.93601	2.89559	2.73939	3.21286		***	0.0025
SMAD3_p9	0.541058	0.718897	0.137153	1.3139	0.677885	0.680254		0.541058	0.592077	0.227487	0.195313	2.43489	2.73939
Fig.4g
																p value			p value
	IgG							BRD4								IgG vs. BRD4		BRD4 vs. BRD4 + OTX015
CTR(-)	1.00965	1.25666	0.749425	0.775854	1.11254	1.32259		1.24659	1.60643	1.33224	1.37922	0.93553	1.05213
ACTB (+)	0.872881	1.69802	1.35084	1.91037	1.62885	1.95052		5.91286	5.74342	11.744	5.83146	10.7321	6.16395		***	0.0003		**	0.002
SMAD3_p1	0.694408	1.24303	0.699238	0.579892	0.433426	1.38882		3.14674	1.3139	2.41807	3.82075	2.70168	3.2352		***	0.0005		*	0.013
SMAD3_p2	0.808801	0.66152	1.30482	1.04526	0.786684	1.13592		1.68629	2.60965	3.10341	2.22508	2.00535	2.0193		***	0.0002		*	0.037
SMAD3_p4	1.58431	1.78244	1.468	1.7337	1.77013	1.91037		8.18996	11.744	3.82075	12.0742	5.11189	7.03162		***	0.001		***	0.0005
SMAD3_p8	0.579892	0.421513	0.541058	0.612956	0.765172	1.8199		1.50928	2.85979	2.93601	2.89559	2.73939	3.21286		***	0.0001		***	< 0.0001
																p value
	IgG + OTX015							BRD4 + OTX015							IgG + OTX015 vs. BRD4 + OTX015
CTR(-)	1.32304	1.62885	1.7579	0.99575	0.765172	0.968522		1.58431	1.04526	1.49885	1.36253	1.3866	1.34563
ACTB (+)	0.922651	0.929068	0.854917	1.78244	1.55171	1.58431		1.80733	2.41807	3.4674	3.983	3.41967	2.41807		***	0.001
SMAD3_p1	1.04526	0.988872	1.22625	1.24303	1.4885	1.36024		2.06173	2.04749	1.22591	1.03087	1.6115	1.59365
SMAD3_p2	1.5625	1.23444	1.13592	1.10485	1.32304	1.21745		1.68629	1.88407	1.89718	1.8453	1.36024	1.75662		**	0.0012
SMAD3_p4	1.01667	1.50928	2.06173	0.247218	0.219738	0.866851		0.484261	0.439476	0.487629	1.78244	1.59533	0.956828
SMAD3_p8	0.579892	0.285954	0.666121	1.15177	1.39848	0.55627		0.412898	0.604518	0.647906	0.67542	0.885066	1.06722
Fig.4h
										kDa						kDa
	SMAD3					SMAD3				50						50
siRNA_Neg	0.867539	1.15269	1	1.02852						37		Actin				37
siRNA_BRD4	0.157672	0.130761	0.176165	0.146097
Fig.4i
														p value			p value
	IgG						BRD4							IgG vs. BRD4			BRD4 vs. BRD4 + OTX015
CTR(-)	1.00965	0.754638	1.11254	0.749425	1.00965		1.33224	0.93553	0.84653	1.24659	1.60643
ACTB (+)	1.69802	1.35084	2.17929	1.62885	2.03335		5.91286	2.93601	6.16395	11.744	10.7321		**	0.008		*	0.03
CEACAM3	1.74576	1.468	1.59533	1.23444	1.59989		11.6629	4.60709	4.23939	4.41942	6.25893		*	0.0101
CTLA4	0.744248	0.78125	1.88407	1.08212	2.17929		4.57527	1.4885	6.93481	6.38133	4.26888		**	0.0095
CD86	1.4885	2.00535	1.22591	0.982042	1.09504		2.19444	3.37259	4.18102	5.36603	5.11189		**	0.002
CD83	1.97775	1.80733	2.89559	0.786684	3.28037		3.37259	6.74518	3.74212	4.73661	4.90365		**	0.008
TIGIT	1.15177	3.10341	0.770494	0.903663	3.08198		7.5363	2.27183	5.75117	8.96222	8.77778		**	0.007		**	0.009
HAVCR2 (TIM3)	0.67542	1.39848	0.65695	0.625836	1.34151		2.22508	2.91573	3.21286	4.35857	3.41967		***	0.0004
CLEC12A	0.529924	0.471019	0.86685	0.759887	0.955188		3.95549	1.04526	3.96659	3.32616	3.32616		**	0.002
CD274 (PD-L1)	1.21745	0.708999	0.837323	1.25167	1.7337		4.41942	4.26888	4.41942	6.38133	6.51541		***	< 0.0001		**	0.001
CD80	0.367001	0.282017	0.670754	3.01855	2.91573		7.43254	5.11189	5.07658	4.06669	3.983		**	0.003		**	0.002
LAG3	1.03087	1.12028	1.28686	1.39848	1.38882		5.95399	6.16395	2.20971	1.7337	2.81641		*	0.03
CLEC2D	1.28686	1.00965	5.29216	4.80274	2.10505		14.7624	13.0308	16.1544	11.744	7.17936		***	0.0006		*	0.02
KIR2DL3	0.765172	1.70983	1.27797	0.61722	0.734002		1.12807	3.54026	3.66511	3.125	3.19066		**	0.005
KIR2DL4	1.9915	1.72173	1.97775				2.89559	3.01855	3.74212				**	0.009
KIR3DX1	1.62885	1.70983	2.00535	5.75117	2.05025		7.74817	3.66511	8.90031	10.3665	11.908		**	0.006
CD74	1.09722	0.652412	0.519018	0.326206	1.59533		2.48605	1.21745	2.16423	2.22508	2.16423		**	0.005
CD279 (PD-1)	0.699238	0.968522	0.916277	0.519018	0.955188		1.77013	2.77763	2.57372	1.66308	1.95052		***	0.0005
CEACAM1	1.95052	1.418	2.22508	2.25614	2.09051		2.43489	4.45016	9.87552	14.0632	14.4586		*	0.02
KLRG1	0.942037	1.12028	1.25167	1.85814	1.72173		6.29347	7.08052	5.79117	4.54366	4.6714		***	< 0.0001
KIR2DL1	0.961832	0.820091	1.8277	1.78244	1.34562		4.38889	4.63914	2.9977	3.30318	2.92573		***	0.0005
KIR3DL3	0.891222	1.03804	0.903663	1.55171	1.80733		4.41942	4.90365	5.04151	2.81641	2.75845		***	0.0009
														p value
	IgG + OTX015						BRD4 + OTX015						IgG + OTX015 vs. BRD4 + OTX015
CTR(-)	1.32304	1.62885	1.7579	0.99575	0.765172		1.58431	1.04526	1.49885	1.36253	1.3866
ACTB (+)	0.922651	0.929068	0.854917	1.78244	1.55171		1.80733	2.41807	3.4674	3.983	3.41967		**	0.003
CEACAM3	2.59162	1.05253	0.843147	1.50577	1.48825		3.4674	4.80274	1.89718	2.03335	1.47822
CTLA4	0.968522	1.15978	1.01667	4.9721	1.14382		1.03087	1.09722	6.16395	1.7579	2.00535
CD86	0.708999	2.91573	2.59162	2.73939	0.713931		1.23444	1.39848	1.4082	3.34929	4.23939
CD83	2.97699	3.44345	2.22508	2.14928	2.7087		4.60709	2.72047	3.54026	3.4674	3.59391
TIGIT	1.38882	1.97775	1.9915	1.08964	1.92366		2.0193	2.36831	2.31957	2.72047	2.64608		*	0.0105
HAVCR2 (TIM3)	0.93553	1.04526	2.38478	1.19239	2.14928		0.825795	0.825795	3.74212	2.81641	0.955188
CLEC12A	0.537321	0.583925	1.85814	2.60965	1.28686		1.14382	1.468	3.92817	3.49152	1.29581
CD274 (PD-L1)	1.30482	1.05985	0.739108	2.57372	0.968522		1.18415	0.942037	2.73939	3.125	2.11969
CD80	1.77013	1.67465	1.38882	1.43779	1.05253		2.19444	2.07607	2.6278	2.57372	2.10505		**	0.0011
LAG3	2.14928	2.66448	0.504825	0.916277	0.643431		4.35857	3.95549	3.25771	2.06173	1.66308		*	0.04
CLEC2D	3.28037	3.16862	2.93601	3.61465	3.25512		5.00669	6.88691	6.51541	9.21418	9.08733		***	0.001
KIR2DL3	1.22591	1.43779	2.22508	2.03335	1.37922		1.15978	1.29581	2.20971	3.92817	3.41967
KIR2DL4	2.93601	2.25614	2.50334	2.64608	2.46888		2.836	3.25771	2.07607	5.47879	3.82075
KIR3DX1	1.36024	1.44779	2.11969	4.51228	3.71627		2.28763	2.68302	4.15214	6.33725	7.74817
CD74	1.25167	1.15177	2.60965	0.891222	0.891222		1.51977	1.50928	3.125	4.0386	0.808801
CD279 (PD-1)	0.670754	0.93553	1.00268	1.20904	0.643431		0.916277	1.11254	2.3357	2.11969	0.975258
CEACAM1	1.08964	1.00268	3.08198	3.01855	1.91037		1.8453	5.55527	2.22508	5.47879	5.91286
KLRG1	2.46888	2.60965	2.55926				5.04151	5.55527	5.14744				***	< 0.0001
KIR2DL1	1.468	1.74576	1.54099	0.909948	0.988872		3.63979	3.44345	3.6906	1.38882	1.37922		*	0.04
KIR3DL3	2.79695	2.3357	0.968522	0.93553	0.982042		3.22503	4.73661	5.04151	1.54099	1.54099
Fig.4j														p value				p value
	IgG						SMAD3							IgG vs. SMAD3			SMAD3 vs. SMAD3 + OTX015
CTR(-)	0.467765	0.749425	0.143972	0.276214	0.775854		0.872881	0.860863	0.287943	0.285954	0.58791
E4BP4_3UTR (+)	0.142977	0.142977	0.975258	1.06722	0.64343		2.3357	2.16423	3.25771	2.59595	2.48654		***	< 0.0001			***	< 0.0001
CEACAM3	0.975258	0.929068	0.982042	0.328475	0.344806		1.95052	2.40137	2.25614	3.125	2.43489		***	0.0001			*	0.02
CTLA4	0.621513	0.694408	0.200803	0.247218	0.451985		2.0193	1.67465	3.54026	2.41245	2.39526		***	0.0003			*	0.04
CD83_3UTR	0.254168	0.193963	0.749425	0.860863	0.524704		0.529924	0.587987	1.20068	1.25167	0.891587
TIGIT	0.903663	1.23444	1.07058				6.74518	6.33725	4.63914				**	0.002			**	0.005
HAVCR2 (TIM3)	0.621513	0.814426	0.65695	0.625836	0.689814		1.03087	1.20904	1.59533	1.66308	1.468		***	0.0004			**	0.003
CLEC12A	0.407213	0.961832	0.544822	0.282017	0.259509		1.39848	1.37922	1.7041	1.67465	0.878952		***	0.001
CD274 (PD-L1)	0.289946	0.61722	0.452569				1.25167	1.45786	1.24653				**	0.002
LAG3_3UTR	0.699238	0.55627	0.33076	1.42786	1.27797		1.66308	3.28037	0.276214	0.349619	2.72047
CLEC2D	0.587987	0.66152	0.293994	0.323953	0.478562		2.00535	2.87559	1.65159	2.38478	2.6278		***	< 0.0001			*	0.02
KIR2DL3	0.189972	0.266805	0.61722				2.14928	1.79484	1.98218				***	0.0007			**	0.003
KIR2DL4	1.03804	1.14382	0.803214	0.734002	0.849012		2.77763	2.11969	2.50334	3.32616	2.59162		***	< 0.0001			***	< 0.0001
KIR3DX1	0.407213	0.713931	0.508337	0.33076	0.497875		2.77763	2.00535	2.07607	2.29745	2.27924		***	< 0.0001			***	< 0.0001
CD279 (PD-1)	0.533609	0.66152	0.519018	0.548611	0.57659		0.99575	0.78125	1.08212	0.78125	1.08212		***	0.0009			***	0.0005
KIR2DL1	0.410046	0.379943	0.372124	0.961832	0.820091		0.734002	0.634572	0.684502	1.77013	1.6176
KIR3DL3	0.390625	0.43644	0.891222	1.03804	0.903663		2.0193	1.95052	2.30355	2.09121	2.07789		***	< 0.0001			***	< 0.0001
														p value
	IgG + OTX015						SMAD3 + OTX015						IgG + OTX015 vs. SMAD3 + OTX015
CTR(-)	0.734002	0.560139	0.621513	0.352051	0.276214		0.775854	0.78125	0.922651	0.390625	0.374713
E4BP4_3UTR (+)	0.458139	0.458139	0.4658	0.450692	0.475829		1.10485	1.10485	1.0562	1.09874	1.06916		***	< 0.0001
CEACAM3	1.18415	1.01667	1.20068	0.367001	0.390625		2.04749	1.64018	1.79484	0.298098	0.326206
CTLA4	1.34151	1.85814	1.14589	0.604518	0.739108		2.14928	2.11969	0.458139	0.621513	0.621513
CD83_3UTR	0.276214	0.209331	0.243878				0.377319	0.484261	0.24079
TIGIT	1.08964	1.92366	1.51675				2.17929	2.46888	2.36831				*	0.03
HAVCR2 (TIM3)	0.317286	0.259509	0.289399				0.652412	0.61722	0.645816				***	< 0.0001
CLEC12A	0.759887	0.684848	0.849012	0.328475	0.656556		0.820091	1.03804	0.421574
CD274 (PD-L1)	1.13592	0.808801	1.15177				1.35084	1.04526	1.20805
LAG3_3UTR	0.942037	1.02374	0.209331	0.157547	0.573175		1.06722	1.26914	0.385247	0.461325	0.501338
CLEC2D	1.14382	1.11254	1.27797	1.55171	1.4885		1.8453	2.00535	0.922651	1.17597	1.49732
KIR2DL3	0.65695	0.480916	0.578933				1.22591	1.02374	0.860863				*	0.02
KIR2DL4	1.69802	1.25167	0.770494	0.765172	0.718897		1.16785	1.26038	0.922651	1.12797	1.10972
KIR3DX1	1.07464	1.15177	0.571908	1.17597	0.993687		0.93553	0.922651	1.01667	0.969287	0.977104
CD279 (PD-1)	0.17725	0.158643	0.169947				0.276214	0.3545	0.225357				*	0.04
KIR2DL1	0.335377	0.533609	0.474295				0.537321	0.638986	0.65695
KIR3DL3	0.44871	0.487629	0.504825				0.99575	0.775854	0.895822				**	0.003

## Sheet: Fig.5
Fig.5a
Time (h)	0	12	24	36	48	60	72
Vehicle	0.960854	1.04389	1.04152	1.10558	1.1554	1.15777	1.24555
	1.03203	1.00356	1.01542	1.04389	1.16014	1.14591	1.22657
	1.0344	1.04864	1.02017	1.15302	1.20996	1.23132	1.37129
	0.972716	1.0344	1.06999	1.0605	1.18387	1.25504	1.33571
	1.00251	1.05872	1.0368	1.09288	1.17959	1.20751	1.30478
	1.01523	1.0374	1.05246	1.07426	1.1654	1.28277	1.30032
siRNA Neg NK92	1.05985	1.02244	0.932668	0.990025	1.00249	1.00748	1.04489
	0.985037	0.997506	1.07731	1.07481	0.915212	0.977556	1.03741
	0.932668	0.942643	1.00748	0.987531	1.09476	1.13217	1.16708
	1.02244	1.01995	0.992519	1.02494	1.09227	1.20449	1.22693
	0.999856	0.995636	1.00249	1.01933	1.02618	1.08042	1.11908
	1.02563	0.99485	0.993305	0.981674	0.977253	0.960858	1.00327
siRNA Neg NK92 + OTX015	0.94524	0.930076	0.932603	0.871946	0.851727	0.834035	0.841618
	1.02106	0.978096	0.965459	0.973041	0.935131	0.909857	0.884583
	0.95535	0.907329	0.89722	0.8492	0.869419	0.914912	0.866891
	1.03117	1.06908	0.899747	0.927548	0.909857	0.912384	0.962932
	0.995788	1.02359	0.927548	0.937658	0.930076	0.889638	0.871946
	1.05139	0.983151	0.768324	0.882056	0.902275	0.904802	0.937658
siRNA SMAD3#1 NK92	0.944882	0.957315	0.872772	0.892665	0.905097	0.989639	1.08164
	1.07418	1.04186	0.989639	0.922503	0.954828	0.997099	1.0891
	0.992126	0.994613	0.977207	0.964774	1.0145	1.02445	1.04434
	0.969747	0.964774	0.86034	0.885205	0.937422	0.922503	1.02694
	1.00207	0.91007	0.847907	0.890178	0.937422	0.979693	0.997099
	1.01699	0.937422	0.867799	0.952341	0.972234	1.02445	1.0518
siRNA SMAD3#2 NK92	0.969489	0.979802	0.930812	0.987538	1.0159	1.09841	1.11904
	0.979802	0.974646	0.974646	0.997851	1.03653	1.09325	1.11388
	1.03395	0.997851	0.954018	0.982381	0.974646	1.0159	1.03395
	0.990116	0.866352	0.943704	0.938548	1.05458	1.09583	1.10099
	1.02364	0.897293	0.943704	0.997851	1.00301	1.02106	1.10872
	1.00301	0.925655	0.954018	0.956597	1.00043	1.05458	1.1113
	Vehicle vs. NK92 siRNA_SMAD3#2 * p = 0.03
	Vehicle vs. NK92 siRNA_SMAD3#1 ** p = 0.005
	Vehicle vs. NK92 siRNA_Neg + OTX015 *** p = 0.0008
	NK92 siRNA_Neg vs. NK92 siRNA Neg + OTX015 *** p = 0.0007
	NK92 siRNA_Neg vs. NK92 siRNA_SMAD3#1 * p = 0.03
	NK92 siRNA + OTX015 vs. NK92 siRNA SMAD3#2 ** p = 0.01
Fig.5b
Time (h)	0	12	24	36	48	60	72
Vehicle	1.01894	1.14722	1.16188	1.28283	1.33415	1.33781	1.51741
	0.967624	0.978619	1.08491	1.2022	1.30849	1.41478	1.49908
	1.1069	1.20586	1.2022	1.26084	1.26084	1.34148	1.49908
	0.949298	0.982285	1.07758	1.16188	1.35614	1.40379	1.45144
	0.996946	0.996946	1.15089	1.16555	1.25718	1.38546	1.43677
	0.960293	0.98595	1.1069	1.26084	1.26451	1.42578	1.4551
siRNA Neg NK92	0.973783	1.02622	1.05993	1.09363	0.996255	1.04494	0.970037
	0.921348	1.02247	1.03745	1.06742	1.1161	1.13109	1.04494
	0.947566	0.88764	1.28839	1.17228	1.09363	1.13858	1.21348
	1.06742	1.16479	1.10487	1.16854	1.1161	1.10112	1.08614
	1.00749	0.932584	1.05618	0.951311	1.10112	0.977528	1.02622
	1.0824	1.17978	1.12734	0.985019	1.06742	1.02622	1.09738
siRNA BRD4 NK92	1.03594	0.920411	1.00513	0.897304	0.970475	0.955071	0.893453
	1.03979	0.955071	0.958922	1.02054	0.997433	1.07831	1.03594
	1.00899	0.901155	0.970475	0.993581	0.978177	1.02439	0.98973
	0.978177	0.98973	0.935815	0.985879	0.98973	0.943517	1.08216
	0.98973	0.901155	0.974326	0.943517	1.02824	0.951219	0.897304
	0.947368	0.970475	0.974326	0.98973	0.958922	0.982028	0.931964
siRNA Neg NK92 + OTX015	1.09055	1.04365	1.11401	1.12964	1.07492	1.00065	0.985016
	1.04365	0.949837	1.00456	1.0202	1.01238	0.918567	0.949837
	0.953746	1.07101	0.899023	0.895114	0.949837	0.977199	1.00847
	1.01629	0.867753	0.992834	1.0241	0.981108	1.05537	0.957655
	0.97329	0.961564	1.05537	0.996743	0.985016	0.867753	0.945928
	0.922476	0.899023	0.981108	1.03192	1.05537	1.07492	1.02801
	Vehicle vs. NK92 siRNA_Neg * p = 0.04
	Vehicle vs. NK92 siRNA_BRD4 ** p = 0.003
	Vehicle vs. NK92 siRNA_Neg + OTX015 ** p = 0.002
	NK92 siRNA_Neg vs. NK92 siRNA Neg + OTX015 *** p <0.0001
	NK92 siRNA_Neg vs. NK92 siRNA_BRD4 p *** < 0.0001
Fig.5d
Time (h)	NK92_siRNA_Neg				NK92_siRNA_SMAD3#1				NK92_siRNA_SMAD3#2				NK92_siRNA_Neg + OTX015
0	1	1	1	1	1	1	1	1	1	1	1	1	1	1	1	1
2	9.72641	14.5505	2.8797	11.9161	9.84178	19.3884	23.3367	14.3206	27.4067	14.7459	12.8938	13.0548	15.6637	14.7156	20.2251	21.3632
4	10.9911	16.7219	2.72783	15.4613	16.5179	28.6395	26.54	16.8244	30.494	17.2319	15.1116	17.2814	21.8409	18.808	29.7933	28.1625
6	12.2453	17.1912	2.33016	16.2322	11.5751	26.5553	24.8623	17.3222	31.4425	17.5365	16.6197	17.8018	23.5512	20.9873	29.9736	30.4678
8	11.4385	16.477	2.42574	15.4877	15.9149	31.9053	23.8919	16.0843	30.3368	18.9304	15.9352	16.7654	22.4394	22.0178	26.5201	26.6455
12	11.1719	15.7581	2.30297	14.8729	15.3462	30.2092	22.7641	15.839	28.7977	18.4718	15.2997	16.1337	20.6369	20.9566	25.87	25.1069
16	10.7086	14.6284	2.18739	13.016	14.5599	29.5389	21.8669	14.5258	28.3168	17.9438	13.9533	15.1559	19.301	15.5314	23.4483	22.9571
	NK92 siRNA_Neg vs. NK92 siRNA_SMAD3#1 * p = 0.03
	NK92 siRNA_Neg vs. NK92 siRNA_SMAD3#2 * p = 0.03
	NK92 siRNA_Neg vs. NK92 siRNA_Neg + OTX015 ** p = 0.01
Fig.5f
Time (h)	NK92_siRNA_Neg							NK92_siRNA_BRD4
0	1	1	1	1	1	1	1	1	1	1	1	1	1	1
2	15.0434	14.0902	24.5167	19.1948	17.8142	9.40799	6.62678	28.7981	21.0649	32.8048	20.9607	14.3488	22.2716	21.1591
4	18.3518	16.8006	28.961	24.2446	33.6531	20.7055	25.0527	39.7083	41.4146	51.6684	49.3744	35.8147	32.4487	40.8199
6	23.1925	21.8939	34.4106	27.8753	42.2109	25.3029	38.7609	46.8073	53.1815	72.6531	63.7483	42.4896	49.891	61.801
8	24.7574	22.2763	36.1427	25.4478	26.2567	29.3047	43.8776	54.1411	61.1953	67.1231	65.0253	51.6254	56.8023	70.1777
10	26.6085	22.8397	38.0329	26.6424	55.6287	33.6698	20.4275	57.8447	64.246	65.6364	77.1251	57.9364	66.6965	61.6878
12	26.9224	23.5972	41.4122	28.0397	66.87	35.1999	33.9764	61.5144	62.3639	69.0753	77.1251	69.8622	68.0432	79.9824
14	26.0362	23.001	36.6538	30.4277	37.4536	38.715	34.8286	58.757	65.0408	67.4112	83.6917	59.3689	74.1617	63.5668
16	26.2329	23.1928	35.5885	30.0469	38.7803	40.2136	44.1245	56.1008	65.0408	52.5164	83.645	60.6858	73.4914	66.0049
Fig.5g
	SMAD3			CEACAM3			CTLA4			CD86			CD83			TIGIT			HAVCR2 (TIM3)			CLEC12A			CD274 (PD-L1)			CD80			LAG3			CLEC2D			KIR2DL3			KIR2DL4			KIR3DX1			CD74			CD279 (PD-1)
siRNA_Neg	1.22264	0.907519	1.27015	0.82932	1.14076	1.05702	0.933033	1.01396	1.07549	1.00463	0.933033	1.07177	1.08674	0.920188	1.04247	1.04972	0.952638	0.895025	1.01396	0.986233	1	0.95705	0.92445	1.13027	0.920188	1.08674	0.942785	1.06807	0.936272	1.02456	0.891929	1.12117	1.14391	0.965936	1.04247	0.993092	1.06069	0.942785	0.976032	0.939523	1.06437	0.946058	0.895025	1.11729	1.12506	1.00696	0.920188	1.15669	1.03527
siRNA_SMAD3	0.41466	0.572362	0.304603	0.441351	0.346277	0.394024	0.325335	0.441351	0.630689	0.47522	0.486327	0.378929	0.702222	0.510506	0.476319	0.41466	0.392292	0.45376	0.444421	0.438303	0.615572	0.581023	0.47522	0.646176	0.592546	0.15822	0.279322	0.617709	0.552865	0.505226	0.308855	0.328736	0.430773	0.378929	0.343885	0.64842	0.837987	0.739694	0.724471	0.659754	0.678302	0.670928	0.535887	0.742262	0.408951	0.273573	0.260616	0.747425	0.244855
	** p = 0.007			** p = 0.003			** p = 0.005			*** p = 0.0004			** p = 0.006			*** p = 0.0003			*** p = 0.0001			** p = 0.006			** p = 0.01			*** p = 0.0009			** p = 0.001			** p = 0.005			** p = 0.01			*** p = 0.001			* p = 0.02			* p = 0.03			** p = 0.005
Fig.5h
Time (h)	No NKs				siRNA_Neg NKs				siRNA_SMAD3 NKs
0	1	1	1	1	1	1	1	1	1	1	1	1
2	1.04303	0.992606	0.969792	1.04475	1.04348	1.10443	1.04197	1.07736	0.891777	0.951824	0.898339	0.890572
4	1.08166	1.02683	1.02804	1.10885	1.07844	1.11054	1.06689	1.09951	0.916004	0.973704	0.92982	0.93835
6	1.13323	1.09635	1.07693	1.17226	1.11845	1.16368	1.10751	1.13271	0.94821	1.02856	0.980608	0.96255
8	1.19403	1.16189	1.13367	1.24773	1.17637	1.20902	1.16401	1.19486	1.00154	1.08394	1.01362	1.00904
10	1.25262	1.22465	1.2203	1.30414	1.23979	1.25466	1.21431	1.25254	1.05805	1.12943	1.04167	1.05871
12	1.3237	1.27485	1.29328	1.37062	1.28605	1.32479	1.26688	1.29605	1.08962	1.1938	1.08373	1.11915
14	1.40795	1.3454	1.32265	1.46649	1.32711	1.36208	1.29737	1.32248	1.13701	1.24012	1.13011	1.17275
16	1.48852	1.40359	1.3873	1.51615	1.36602	1.40035	1.3516	1.37493	1.17197	1.27616	1.16592	1.21797
18	1.56274	1.49568	1.4544	1.58671	1.41584	1.4266	1.36744	1.42874	1.20473	1.31485	1.21685	1.28421
20	1.626	1.55177	1.54964	1.64078	1.44465	1.47039	1.4331	1.48504	1.24121	1.36067	1.27225	1.3232
22	1.68054	1.6029	1.59238	1.71757	1.49339	1.51338	1.45022	1.53284	1.26061	1.4169	1.30928	1.36537
24	1.73066	1.66366	1.63839	1.78992	1.53058	1.55596	1.51838	1.54149	1.31845	1.45983	1.34603	1.37892
26	1.78484	1.71789	1.71059	1.86649	1.57743	1.59688	1.55779	1.60027	1.35384	1.50021	1.37411	1.42154
28	1.8432	1.77595	1.78947	1.89191	1.59482	1.62153	1.57132	1.61243	1.35819	1.5248	1.41043	1.43911
30	1.92298	1.84796	1.86948	1.98206	1.63044	1.66283	1.6056	1.6647	1.39335	1.55918	1.44595	1.47654
	No NKs vs. siRNA_Neg NKs ** p = 0.004
	No NKs vs. siRNA_SMAD3 *** p < 0.0001
	siRNA_Neg NKs vs. siRNA_SMAD3 *** p <0.0001
Fig.5i
Time (h)	NKs siRNA_Neg					NKs siRNA_SMAD3
0	1	1	1	1	1	1	1	1	1	1
2	1.85893	1.68308	1.40083	1.12567	1.53292	2.11386	1.50014	1.86057	1.28227	1.7551
4	1.75633	1.58932	1.27137	1.03266	1.44204	2.28551	1.5935	2.35708	1.44163	1.99206
6	1.64896	1.44901	1.2029	0.960645	1.36765	2.08661	1.47055	2.23725	1.4049	1.98756
8	1.49879	1.37223	1.0779	0.890393	1.28189	2.00947	1.40037	2.13101	1.39726	1.83225
10	1.36711	1.26444	1.00551	0.796108	1.15731	1.85895	1.30716	1.98304	1.32661	1.74013
12	1.27319	1.13205	0.905805	0.724237	1.05715	1.76329	1.20206	1.88974	1.22799	1.59495
14	1.18063	1.01183	0.839119	0.666372	0.97124	1.67837	1.15983	1.76435	1.16125	1.53429
16	1.09385	0.94305	0.74774	0.638534	0.873955	1.58362	1.06761	1.71558	1.06937	1.43179
Fig.5j
	CTLA4			TIGIT			HAVCR2 (TIM3)			CLEC12A			CD274 (PD-L1)			LAG3			CLEC2D			KIR3DX1			CD74			CD279 (PD-1)			KIR2DL1
Vehicle	1.00683	1.00386	1.00002	1.03772	1.0694	0.874583	1.0006	1.01387	1.0013	1.00074	1.02955	1.00376	1.04729	0.905425	1.05458	1.0554	0.900239	1.0584	1.0012	0.766881	1.00093	1.00696	0.993092	1	0.983196	0.989678	1.03208	1.00243	1.014	1.02188	1.01045	0.989657	1
OTX015	0.420448	0.16571	0.302443	0.380281	0.432544	0.37501	0.27837	0.214146	0.203893	0.372427	0.250969	0.255281	0.565135	0.573024	0.4954	0.48298	0.5616	0.486327	0.24429	0.229317	0.36163	0.285191	0.339151	0.211686	0.405679	0.405679	0.454908	0.54452	0.4954	0.573024	0.390935	0.418994	0.415065
TGFβ	1.54543	0.933297	1.23899	2.19872	2.80241	2.32409	1.48141	1.34723	3.27161	1.34761	1.04247	1.26576	1.04729	1.10701	1.24545	0.969296	1.00782	0.943874	1.21562	0.716362	0.761368	1.40444	0.913831	0.993092	1.2086	1.24257	1.20025	1.13325	1.24545	1.64516	0.803851	0.99654	0.929805
TGFβ + OTX015	1.02191	0.678781	0.444325	0.757862	0.918064	1.10372	1.47087	2.21165	1.3124	0.757024	0.768438	0.813937	0.771997	0.705475	0.74875	1.22276	1.11471	1.38682	0.898929	0.667881	1.2082	0.806642	0.773782	0.768438	1.68616	1.47866	1.04488	0.738736	1.40897	1.27751	1.22689	1.06069	1.15379
Vehicle vs. OTX015		*** p = 0.0006		***	p = 0.0007		***	p = 0.0007		***	p < 0.0001		***	p = 0.0001		***	p = 0.001		**	p = 0.002		***	p < 0.0001		***	p < 0.0001		***	p < 0.0001		***	p < 0.0001
Vehicle vs. TGFβ				**	p = 0.002																				***	p = 0.0004
Vehicle vs. TGFβ+ OTX015										***	p = 0.0003		**	p = 0.008								***	p < 0.0001								*	p = 0.04
OTX015 vs. TGFβ		** p = 0.008		***	p = 0.0004		*	p = 0.04		***	p = 0.0007		***	p = 0.0008		***	p = 0.0001		*	p = 0.02		**	p = 0.006		***	p < 0.0001		**	p = 0.007		***	p = 0.0009
OTX015 vs. TGFβ + OTX015				**	p = 0.006		**	p = 0.007		***	p = 0.0004		**	p = 0.003		***	p = 0.0009		*	p = 0.02		**	p = 0.002		**	p = 0.007		*	p = 0.04		***	p = 0.0001
TGFβ vs. TGFβ + OTX015				**	p = 0.002					**	p = 0.009		**	p = 0.003		*	p = 0.03														*	p = 0.03
Fig.5k
Time (h)	Vehicle-treated NK92								OTX015-treated NK92								TGFβ-treated NK92								TGFβ-treated NK92 + OTX015
0	1	1	1	1	1	1	1	1	1	1	1	1	1	1	1	1	1	1	1	1	1	1	1	1	1	1	1	1	1	1	1	1
2	1.97076	2.4833	2.12219	2.69495	2.32911	2.69991	7.45245	5.21449	2.24026	12.1176	6.53914	8.08705	9.35474	8.71152	8.04652	6.36252	9.43248	4.76477	3.76901	2.1718	2.63805	2.2113	2.61121	2.24587	2.59318	2.55064	3.01568	2.68283	2.67533	7.96935	9.32359	2.78303
4	1.9263	2.54204	2.11796	3.1096	2.6986	3.53676	10.0485	5.38341	2.20633	15.1781	9.85611	11.9318	19.9558	14.0248	12.2429	5.8874	7.17949	4.27413	5.27666	2.05814	2.93747	1.99438	2.46436	2.07869	3.32824	3.24263	3.81286	3.99073	3.49251	16.2057	13.1289	3.97163
6	2.3698	2.59563	2.12548	3.05439	2.6563	3.88472	11.6143	10.8058	2.0254	16.9597	13.9478	18.2101	23.1007	22.1776	14.458	5.20778	7.7341	7.08986	4.43387	2.05325	2.58765	2.08867	2.5214	2.0783	3.8707	3.41222	4.00277	3.90746	4.0561	11.7713	16.7849	3.91746
8	2.02319	2.60193	2.05744	3.04499	2.44973	3.88674	12.657	10.2484	2.0197	19.5078	12.5003	17.4434	27.3217	11.9199	17.1702	5.88665	7.99675	5.12277	3.88659	2.01765	3.04554	2.21124	2.41385	2.28076	3.72604	3.19724	4.11501	4.02769	3.75387	17.1989	14.5399	4.05766
10	2.20711	2.53579	1.90085	2.90346	2.35443	3.53402	9.80424	5.66001	2.00403	12.3756	14.1339	13.9197	16.0294	9.26583	14.3645	6.48418	8.03734	3.25142	3.82008	1.86306	2.30749	2.09998	2.31445	2.15034	3.40604	3.04526	3.81705	3.69588	3.47815	13.5831	14.0222	3.68578
12	1.86663	2.3399	1.84895	2.71592	2.37199	3.35487	9.11134	4.71916	1.85345	12.88	12.564	15.185	16.8312	9.06264	13.9777	6.65744	4.44231	5.24599	4.42382	1.8024	2.77982	1.96904	2.22288	1.95134	3.12011	2.89644	3.62607	3.39072	3.20221	16.8013	15.028	3.40077
14	1.8128	2.21593	1.75426	2.36118	2.07562	3.07236	10.1275	6.38267	1.92359	16.7308	11.3218	15.3029	22.6738	9.39836	11.6905	6.4165	5.90529	4.00528	5.43903	1.73226	2.17792	1.79774	1.95578	2.0418	2.94112	2.802	3.32973	3.17536	3.30787	9.83506	12.8774	3.16652
16	1.73908	2.09276	1.71542	2.3396	1.98708	2.85939	7.44615	7.09002	1.81253	12.3572	10.3779	11.403	13.4431	7.77625	13.838	4.89747	3.95194	4.87091	3.33218	1.62638	2.0262	1.67085	1.76685	1.98905	2.83985	2.61338	3.08482	2.94551	2.92467	9.00822	11.2994	2.93565
	Vehicle NK92 vs. OTX015 NK92 *** p = 0.0002
	Vehicle NK92 vs. TGFβ+OTX015 NK92 * p = 0.04
	OTX015 NK92 vs. TGFβ + OTX015 NK92 ** p = 0.004
	TGFβ NK92 vs. TGFβ + OTX015 NK92 *** p < 0.0001
Fig.5l
Time (h)	Vehicle			OTX015			NKs + Vehicle			NKs + OTX015			NKs + Nivolumab			NKs + Nivolumab + OTX015
0	1	1	1	1	1	1	1	1	1	1	1	1	1	1	1	1	1	1
6	1.15933	1.15332	1.20751	1.14227	1.15466	1.15056	1.22925	1.21155	1.16918	1.18543	1.13012	1.2015	1.15538	1.24016	1.18521	1.14387	1.16106	1.13825
12	1.35826	1.33052	1.35441	1.22803	1.18804	1.20986	1.41884	1.35952	1.34066	1.27026	1.173	1.30287	1.27827	1.36513	1.36114	1.24433	1.27054	1.23135
18	1.60094	1.53553	1.52137	1.34786	1.29719	1.34462	1.62224	1.5509	1.51738	1.33127	1.26271	1.37522	1.43768	1.5394	1.5692	1.33983	1.36277	1.30492
24	1.7678	1.74074	1.69775	1.56227	1.40955	1.49854	1.81082	1.73657	1.74882	1.35241	1.27959	1.47893	1.59175	1.70608	1.74469	1.37237	1.43232	1.40249
30	1.7678	1.74074	1.69775	1.71868	1.49602	1.61435	2.00562	1.88781	1.97299	1.4538	1.31854	1.53904	1.77032	1.85768	1.90857	1.40267	1.50843	1.48865
36	2.25996	2.18396	2.18976	1.91617	1.64769	1.79183	2.3055	2.12858	2.15535	1.51012	1.44098	1.66187	1.95569	2.07299	2.16265	1.48474	1.64499	1.63034
42	2.51834	2.42679	2.40857	2.14927	1.83082	1.99101	2.59019	2.38788	2.42218	1.59819	1.54817	1.78841	2.13217	2.34855	2.39868	1.62782	1.79896	1.78973
48	2.83641	2.74271	2.7436	2.44991	2.06535	2.26855	2.96451	2.68148	2.74775	1.72488	1.67926	1.92321	2.37895	2.66659	2.6781	1.75598	1.94783	1.986
54	3.13805	3.05423	3.06078	2.80329	2.25801	2.52045	3.39131	3.02553	3.14861	1.81054	1.74507	2.03968	2.6214	2.97838	3.0438	1.80029	2.04552	2.12805
60	3.60857	3.38408	3.44807	3.10883	2.45916	2.784	3.80233	3.40056	3.57481	1.90956	1.79922	2.16177	3.03339	3.34182	3.44533	1.92853	2.23571	2.28221
66	4.12121	3.85981	3.86956	3.32866	2.64175	2.98542	4.35197	3.89377	4.01787	2.02078	1.89726	2.2962	3.42154	3.8052	3.85554	2.07169	2.32249	2.51222
72	4.64953	4.36961	4.55588	3.80651	2.8605	3.32251	5.06268	4.46665	4.58129	2.09173	1.97914	2.46687	3.76665	4.31426	4.30366	2.17618	2.51022	2.67142
	Vehicle vs. OTX015 ** p = 0.0011						NKs + Vehicle vs. NKs + OTX015 ** p = 0.002					OTX015 vs. NKs + OTX015 ** p = 0.006				NKs + OTX015 vs. NKs + Niv ** p = 0.002
	Vehicle vs. NKs + OTX015 ** p = 0.002						NKs + Vehicle vs. NKs + Niv ** p = 0.002					OTX015 vs. NKs + Niv *** p = 0.0005				NKs + Niv vs. NKs + Niv + OTX015 ** p = 0.002
	Vehicle vs. NKs + Niv ** p = 0.009						NKs + Vehicle vs. NKs + OTX015 + Niv *** p = 0.0002					OTX015 vs. NKs + OTX015 + Niv ** p = 0.005
	Vehicle vs. NKs + Niv + OTX015 ** p = 0.002						NKs + Vehicle vs. OTX015 *** p = 0.0008
[truncated: 11 more columns]

## Sheet: Fig.6
Fig.6b
Time (days)	Vehicle					OTX015					NK92				NK92 + OTX015									p value
0	0	0	0	0	0	0	0	0	0	0	0	0	0	0	0	0	0	0		Vehicle vs. OTX015			***	< 0.0001
10	0	0	0	0	0	0	0	0	0	0	0	0	0	0	0	0	0	0		Vehicle vs. NK92			***	< 0.0001
19	281.628	63.75	36.982	13.72	56.144	6.05	6.3	13.122	7.9	0.5	20.808	0.7	7	0.9	0	3.7	1.6875	0		Vehicle vs. NK92+OTX015			***	< 0.0001
22	728.28	147.456	99.144	57.112	98.315	8.464	8.1	25.272	8.4	0.5	30	1.0985	10.5	1.1	0	5.3	7.1415	0		OTX015 vs. NK92			ns	0.9769
26	1324.8	695.75	317.202	117.975	387.2	37.926	37.8225	51.842	13.7	3.3	63.6265	5.808	23.5	1.4	0.5	10	9.504	0		OTX015 vs. NK92+OTX015			ns	0.9148
29	1864.48	999.44	600.25	191.455	995.744	53.016	45.3005	80.4335	32.9	5.1	70.8	8.47	28	3.6	1.7	12.5	13.2	0.5		NK92 vs. NK92+OTX015			ns	0.9956
33	2340.9	1540.78	1595.36	946.4	1531.9	86.022	218.489	186.294	310.464	29.602	84.27	36	42.8	7.406	1.8	18.9	16.384	0.864
Fig. 6d
Time (days)	Vehicle				OT015				NK92				NK92 + OTX015
19	1003.85	1496.87	996.593	1055.61	1148.44	505.485	685.221	173.419	752.113	774.322	654.682	1078.33	45.1903	416.886	66.0072	35.6742
26	4080.81	1870.69	1977.25	2231.15	2249.78	589.528	402.88	627.719	1350.1	1023.36	1381.35	840.328	515.523	1304.84	547.238	47.8479
33	7776.59	7905.4	3082.7	5011.12	1859.7	301.947	813.704	315.754	813.704	1179.2	1428.35	1200.92	72.9499	261.468	578.549	177.969
Fig. 6f
Time (days)	Vehicle					OTX015					NK92					NK92 + OTX015
15	234000	60900	78800	91500	99700	153000	151000	107000	112000	20000	134000	107000	44000	3330	57300	27800	19100	2090	79500	23300
23	181000	88100	107000	95600	170000	71600	160000	118000	58300	37900	56900	178000	44100	147000	1800	85500	36500	40200	83700	20300
Fig. 6i
	Vehicle				OTX015				NK92				NK92 + OTX015
Number of foci	29	39	22	40	7	10	12	19	7	24	25	9	5	15	6	9
Fig. 6j
	Vehicle															OTX015															NK92															NK92 + OTX015
Major axis lesion (µm)	142	197	120	323	125	119	83	265	215	96	127	143	246	169	170	58	71	65	75.4	104	60.7	68.2	66.7	64	75	72	120	59	103	56	48	68	50	90	30	116	76	56	81	72	55	82	100	106	44	30	36	75.9	39
Fig. 6k
	Vehicle					OTX015					NK92				NK92 + OTX015
%hCD45+ on viable cells	0.2	0.3	0.2	0.4	0.3	0.4	0.3	0.2	0.1	0.8	2.75	6.6	3.3	4.2	3.73	2.68	5.74	4.46
[truncated: 11 more columns]

## Sheet: Fig.7
Fig. 7c
Time (days)	Vehicle						OTX015						anti-CD122 MoAb					anti-CD122 MoAb + OTX015
0	0	0	0	0	0	0	0	0	0	0	0	0	0	0	0	0	0	0	0	0	0	0	0
9	37	19.7	29.7	21.8	16.9	27.9	30.8	55.3	48.4	29.2	20	24.3	56.7	35.2	21.2	22.1	34.4	41.1	38	74.4	32.7	41.8	29.4
13	182.6	107.9	81.1	46.2	58.8	91.9	70.2	117	94.1	97.5	68.8	35.3	159.7	125	131	104.4	121.1	65.8	133.2	174.1	47.6	169.1	107.2
16	271.4	252.4	120.9	131.4	132.1	199.8	128.5	155.7	136.8	158.1	61.4	66.3	244.5	213.2	242.6	288.8	235.5	134	200.7	382.3	73	285.9	263.8
20	378	541.7	223.8	332.4	265.7	526.9	176.4	175.1	151.8	122.4	76	99.1	525.8	415.9	579.5	563.6	541.5	435.2	403.1	382.8	250.3	397.4	425.3
										p value
					Vehicle vs. OTX015				***	< 0.0001
					Vehicle vs. CD122 MoAb				**	0.004
					Vehicle vs. CD122 MoAb + OTX015				ns	0.63
					OTX015 vs. CD122 MoAb				***	< 0.0001
					OTX015 vs. CD122 MoAb + OTX015				***	< 0.0001
					CD122 MoAb vs. CD122 MoAb + OTX015				ns	0.097
Fig. 7d
Time (days)	Vehicle					OTX015					anti-CD122 MoAb					anti-CD122 MoAb + OTX015
9	71300	55400	17200	19200	17900	36200	66100	176000	31400	44900	24300	23200	34400	27700	64400	29000	43400	45500	52600	25800
13	377000	225000	292000	190000	124000	118000	141000	92800	45800	40000	273000	267000	308000	87800	483000	590000	402000	180000	420000	101000
16	323000	248000	589000	400000	414000	100000	268000	185000	223000	148000	669000	599000	376000	324000	556000	615000	678000	744000	863000	340000
Fig. 7g					Fig.7h
		CD45+					CD4+ T	CD8+ T	NKs	B-cells
	Vehicle	8.27				Vehicle	26.6	17.9	9.4	1.2
		7.12					32.8	24.3	7.3	2.9
		11.91					28.8	27.8	13.2	2
		10.85					21	28.6	7.8	2.8
		10.62					16.2	41.7	7.2	1.4
		8.81					34.1	16.1	12.8	0.2
		10.87					20	43	11.1	1.9
		10.32					25.4	7	13.6	5.4
	OTX015	9.83				OTX015	20.3	19.8	8.7	0.3
		8.6					20.5	23.5	12.5	0.8
		10.05					13.8	20	12.7	2.4
		8.71					31	12.8	14.5	5.6
		11.38					32	19.2	14.4	0.5
		7.22					34.4	15.5	22.2	0.2
		8.37					19.2	21	9.7	1.2
		8.74					26.9	14.2	14.3	5.4
Fig.7i
	Vehicle							OTX015
CD107a+ NKs	2.2	7.3	2.9	3.3	2.8	3.8	2.7	8.6	12.2	10.3	11.1	9.5	10.5	11.3
CD107a+ CD8+ T cells	21.4	32.7	25.6	28.8	28.4	29.7	32.5	29.5	36.6	37.2	26.5	31.6	33	28.5
Fig.7k
	Vehicle								OTX015
PD1+ NKs	34.8	35.2	50.2	41.1	12.2	34.4	16.7	70.2	11.9	23.2	8.9	12.9	13.4	8.4	11	24.5
CTLA4+ NKs	2.9	4.7	6.3	3.3	3.7	17.5	9.5	14.4	3.4	3.6	3.2	4	8.2	4.2	4.7	8
TIGIT+ NKs	30.77	35.8	36.8	39.8	21.7	33.5	20.9	42.7	10.4	14.7	22.9	18	5.4	11.2	17.3	12.6

## Sheet: Suppl.Fig.1
Suppl.Fig.1b
	CD8+ T lymphocytes
	11.8	12.8	14.4	29.3	15.5	18.8	18	28.7
	CD4+ T lymphocytes
	55.6	40.3	54.2	51.2	44.4	40.6	50.2	52.7
	B lymphocytes
	6.9	38.7		9.5	12.1	1.2	18.2	6.4
	NKs
	8.9	5	15.7	3.5	24.8	19.8	4.7	5.2
	Monocytes
	10.5	2.3	6.2	1.6	5.1	16.5	1.8	5.4

## Sheet: Suppl.Fig.2
Suppl.Fig. 2a
	NCI-H1975
Time (h)	Vehicle			JQ1			OTX015			TILs			TILs + JQ1			TILs + OTX015
0	1	1	1	1	1	1	1	1	1	1	1	1	1	1	1	1	1	1
2	1.08113	1.13658	1.12643	1.09755	1.11037	1.09212	1.08003	1.09047	1.09541	1.12054	1.09297	1.06983	1.06012	1.0694	1.03655	0.97422	1.01014	1.07242
4	1.12148	1.21152	1.19235	1.17663	1.12699	1.15673	1.15109	1.1702	1.11704	1.10598	1.10189	1.01289	1.09254	1.11655	1.05132	0.979136	1.01312	1.13522
6	1.16677	1.30783	1.24296	1.21663	1.20456	1.23229	1.22733	1.23769	1.20184	1.16872	1.12108	1.03608	1.10934	1.18205	1.04886	1.0112	1.04837	1.16337
8	1.28817	1.45346	1.35538	1.31776	1.23226	1.27885	1.26646	1.29567	1.2337	1.23009	1.14639	1.13417	1.12914	1.19755	1.03305	1.07713	1.11404	1.14906
10	1.43579	1.62892	1.4816	1.39117	1.32481	1.3357	1.31524	1.36704	1.24792	1.30903	1.22498	1.21511	1.16138	1.21233	1.02533	1.10384	1.09844	1.20879
12	1.56638	1.74526	1.59576	1.45928	1.33533	1.3477	1.34298	1.40235	1.31993	1.3578	1.31484	1.31804	1.15225	1.26543	1.02231	1.12256	1.12947	1.22278
14	1.6658	1.89428	1.72542	1.5002	1.40515	1.38459	1.41487	1.49729	1.3672	1.44352	1.40693	1.40244	1.20585	1.29605	1.08611	1.13827	1.15307	1.25713
16	1.77062	1.97732	1.82978	1.54194	1.45145	1.40212	1.48416	1.55485	1.4329	1.52981	1.51627	1.52505	1.2268	1.32779	1.0848	1.13615	1.16029	1.26882
18	1.84418	2.08946	1.96446	1.60535	1.48149	1.44708	1.50411	1.63668	1.48278	1.67601	1.62322	1.63607	1.26935	1.34815	1.11593	1.13443	1.21523	1.26335
20	1.93703	2.16995	2.10274	1.65748	1.54144	1.49805	1.56002	1.69358	1.50118	1.80233	1.72005	1.72114	1.26527	1.35197	1.10091	1.12366	1.1872	1.31844
22	1.99671	2.23609	2.25274	1.70003	1.54518	1.54911	1.55868	1.72085	1.56275	1.89776	1.8058	1.78168	1.27719	1.37875	1.10164	1.1456	1.19344	1.34067
24	2.04413	2.35814	2.30772	1.72368	1.61705	1.57644	1.62009	1.82254	1.66636	1.98263	1.87301	1.81599	1.29004	1.40014	1.09788	1.12313	1.20099	1.3554
26	2.09733	2.50105	2.43115	1.75702	1.65387	1.62378	1.6988	1.88052	1.73726	2.07402	1.94853	1.88566	1.31599	1.44827	1.12736	1.13812	1.21005	1.35743
28	2.13489	2.63223	2.58464	1.82208	1.66039	1.71223	1.75935	1.93975	1.80272	2.13869	2.03558	2.00236	1.31957	1.44357	1.10124	1.12152	1.17519	1.34779
30	2.19061	2.82433	2.75167	1.86427	1.69945	1.75774	1.79735	1.97516	1.86446	2.20151	2.13488	2.1378	1.34793	1.42267	1.13689	1.13545	1.1621	1.38065
32	2.28117	3.0078	2.95451	1.89448	1.73948	1.79856	1.86825	2.06533	1.89635	2.31873	2.22286	2.28244	1.35398	1.43203	1.12314	1.13694	1.17458	1.36604
34	2.3412	3.13461	3.12729	1.95794	1.77247	1.83444	1.90373	2.12599	1.95834	2.4569	2.33652	2.39731	1.37012	1.42214	1.13429	1.14298	1.19687	1.35327
36	2.37773	3.29745	3.23511	2.02099	1.78026	1.83678	1.95238	2.15062	2.04024	2.57547	2.43109	2.47582	1.36559	1.43216	1.1435	1.1246	1.13773	1.34009
	Vehicle vs. JQ1 ** p = 0.005					JQ1 vs. TILs + JQ1 *** p < 0.0001					TILs vs. TILs + JQ1 *** p < 0.0001
	Vehicle vs. TILs + JQ1 *** p < 0.0001					OTX015 vs. TILs + OTX015 *** p < 0.0001					TILs vs. TILs + OTX015 *** p < 0.0001
	Vehicle vs. TILs + OTX015 *** p < 0.0001
Suppl.Fig. 2b
	NCI-H1975
Time (days)	Vehicle			OTX015			NKs			NKs + OTX015
0	1	1	1	1	1	1	1	1	1	1	1	1
2	1.21903	1.15931	1.13765	1.12453	1.12278	1.14794	1.18252	1.11645	1.23558	1.14358	1.17609	1.36275
4	1.33585	1.25608	1.26706	1.26138	1.20804	1.22999	1.22754	1.14166	1.2081	1.18073	1.19514	1.32798
6	1.44563	1.35893	1.341	1.31538	1.28469	1.32265	1.29158	1.18962	1.24023	1.26414	1.28227	1.36793
8	1.52082	1.42855	1.38973	1.39857	1.36715	1.39166	1.3064	1.25378	1.25489	1.32421	1.32099	1.40365
10	1.56924	1.52496	1.48811	1.46927	1.43699	1.49025	1.38511	1.3149	1.31667	1.36263	1.36352	1.45831
12	1.69142	1.63962	1.59942	1.52087	1.52432	1.60725	1.45035	1.3662	1.37486	1.4014	1.42821	1.44772
14	1.8324	1.7743	1.75154	1.56789	1.53157	1.65707	1.57484	1.47215	1.49201	1.4142	1.45457	1.5317
16	1.97242	1.91562	1.89312	1.63961	1.61586	1.65475	1.66109	1.57737	1.54648	1.42305	1.46048	1.48789
18	2.11171	2.10688	2.07111	1.72925	1.70693	1.73961	1.82917	1.67242	1.66616	1.47176	1.50291	1.56279
20	2.3048	2.28803	2.25018	1.80696	1.78857	1.7807	1.95337	1.74378	1.76321	1.52131	1.57221	1.59906
22	2.48131	2.42869	2.33515	1.87031	1.82718	1.87452	2.07232	1.86807	1.84406	1.53894	1.59212	1.63953
24	2.64127	2.55386	2.4692	1.93547	1.88285	1.97911	2.18309	1.95587	1.95447	1.60041	1.64285	1.65585
26	2.77905	2.66621	2.55579	1.96506	1.92996	2.01085	2.24952	2.02278	2.05132	1.6116	1.64802	1.6662
28	2.89769	2.76547	2.6577	2.07628	1.98364	2.07537	2.34266	2.11467	2.14633	1.61716	1.64897	1.65438
30	2.96533	2.9135	2.74548	2.13687	2.0493	2.21113	2.43112	2.21632	2.25629	1.61557	1.66752	1.67461
32	3.12702	3.04252	2.84057	2.21653	2.14987	2.26566	2.52428	2.30249	2.33914	1.60769	1.6784	1.6455
34	3.24501	3.16752	2.9101	2.29929	2.17507	2.39244	2.67974	2.41724	2.47437	1.60812	1.65201	1.64339
36	3.39763	3.29541	3.07223	2.40066	2.31958	2.44523	2.81812	2.52289	2.58651	1.62741	1.65046	1.65173
	Vehicle vs. OTX015 * p = 0.04					OTX015 vs. NKs + otx015 * p = 0.02
	Vehicle vs. NKs + OTX015 *** p = 0.0006					NKs vs. NKs + OTX015 * p = 0.03
Suppl.Fig. 2c
	NCI-H23
Time (days)	Vehicle			JQ1			NKs			NKs + JQ1
0	1	1	1	1	1	1	1	1	1	1	1	1
2	1.03305	1.02586	1.05692	1.04423	1.03503	1.08274	1.10532	1.31825	1.41999	1.08974	1.20454	1.19673
4	1.10834	1.10673	1.13028	1.07134	1.06143	1.13737	1.15912	1.38722	1.45685	1.12883	1.24573	1.23532
6	1.1928	1.16771	1.20956	1.19099	1.10234	1.16521	1.21022	1.42399	1.4278	1.16524	1.23128	1.26624
8	1.27261	1.27955	1.24046	1.24396	1.13918	1.14647	1.26908	1.42756	1.46765	1.19726	1.27092	1.27915
10	1.34977	1.37186	1.34332	1.32017	1.20994	1.18436	1.33158	1.47354	1.53832	1.22271	1.32157	1.30871
12	1.44784	1.43784	1.43872	1.41562	1.23219	1.3015	1.41986	1.51491	1.57356	1.23804	1.29823	1.33289
14	1.50414	1.53351	1.52781	1.48359	1.27521	1.35231	1.50147	1.57268	1.62575	1.26645	1.29926	1.34109
16	1.62936	1.61187	1.59908	1.52976	1.32177	1.42386	1.6055	1.63307	1.66815	1.27545	1.35794	1.38886
18	1.74646	1.66382	1.69247	1.63153	1.38148	1.46281	1.6659	1.66211	1.71568	1.33319	1.45547	1.43083
20	1.8507	1.79589	1.78442	1.68836	1.44875	1.53587	1.72804	1.6798	1.77499	1.38328	1.48983	1.46137
22	1.93594	1.86988	1.91948	1.7616	1.47458	1.56658	1.7951	1.73265	1.83081	1.44425	1.51121	1.49481
24	2.01196	1.96119	1.98468	1.80619	1.5652	1.63866	1.87777	1.78476	1.88815	1.49644	1.5595	1.52925
26	2.11147	2.07588	2.09059	1.85057	1.60966	1.69069	1.92097	1.84576	1.93532	1.50309	1.59624	1.5433
28	2.25996	2.19367	2.20774	1.94028	1.6923	1.75045	2.01892	1.88344	2.0075	1.56162	1.62578	1.58519
30	2.38658	2.26647	2.26118	2.00133	1.78641	1.8626	2.12974	1.94903	2.06487	1.60481	1.66335	1.62552
32	2.52667	2.39565	2.43632	2.07385	1.9584	1.96379	2.20188	1.99521	2.12973	1.67623	1.7146	1.68973
34	2.61892	2.51724	2.55744	2.15188	2.01118	2.06748	2.30125	2.06117	2.20836	1.75493	1.75678	1.76282
36	2.73822	2.6357	2.68201	2.23551	2.0852	2.18262	2.40365	2.1241	2.30215	1.78409	1.82532	1.80013
	Vehicle vs. NKs p = 0.67				Vehicle vs. NKs + JQ1 * p = 0.016
	Vehicle vs. JQ1 p = 0.12				NKs vs. NKs + JQ1 * p = 0.025
Suppl.Fig. 2l
	Single-cultured NKs			NKs + NCI-H23 + Vehicle			NKs + NCI-H23 + JQ1			NKs + NCI-H23 + OTX015
	0.897797			0.881253			1.16019			1.53781
	0.966494			0.567067			1.00857			1.35321
	1.08981			0.830572			1.56289			1.07994
	0.943694			0.568906			1.98511			1.33126
	0.920321			0.758753			1.15699			1.77607
	1.07968			0.846998			1.07216			1.55922
Suppl.Fig. 2m
	Vehicle-treated NKs				OTX015-treated NKs
CD107-IFNG-	24.4	18.5	26.9	71.7	15.7	13.2	10.9	33.7
CD107-IFNG+	3.9	0.1	0.5	1.5	1.6	1	2.1	0.1
CD107+IFNG-	58.5	80.9	70.4	22	68.2	81.9	84.5	63.7
CD107+IFNG+	13.2	0.5	2.2	4.8	14.5	3.9	2.5	2.5
Suppl.Fig. 2n
	Vehicle-treated NKs			OTX015-treated NKs
CD107-IFNG-	30.7	86.1	50	16.6	63.1	14.4
CD107-IFNG+	7	3	5.6	9.5	1.2	2.9
CD107+IFNG-	59.3	9.5	42.7	65.2	32.5	80.6
CD107+IFNG+	3	1.4	1.7	8.7	3.2	2.1

## Sheet: Suppl.Fig.3
Suppl.Fig. 3a
Time (hours)	Vehicle						OTX015						CD4+ T cells						CD4+ T cells + OTX015
0	1	1	1	1	1	1	1	1	1	1	1	1	1	1	1	1	1	1	1	1	1	1	1	1
2	1.06606	1.03305	1.02586	1.05692	1.15657	1.02816	1.04105	1.08274	1.04105	1.04357	1.06348	1.08274	1.08993	1.10444	1.05056	1.0651	1.06438	1.08295	1.06327	1.01341	1.04694	1.06597	1.06042	1.04089
4	1.14032	1.10834	1.10673	1.13028	1.12987	1.13434	1.09107	1.13737	1.09107	1.09234	1.12557	1.13737	1.15243	1.15324	1.12462	1.10146	1.09711	1.10973	1.1255	1.05594	1.10809	1.09697	1.12634	1.09033
6	1.19088	1.1928	1.16771	1.20956	1.21946	1.19808	1.11964	1.16521	1.11964	1.17225	1.20117	1.16521	1.19452	1.24756	1.19328	1.14329	1.13557	1.15232	1.18448	1.15755	1.14892	1.17363	1.15573	1.11538
8	1.27419	1.27261	1.27955	1.24046	1.23276	1.2847	1.13118	1.14647	1.13118	1.27424	1.27669	1.14647	1.29679	1.34486	1.27082	1.18007	1.17529	1.18596	1.23317	1.22161	1.22568	1.24628	1.16654	1.11717
10	1.33881	1.34977	1.37186	1.34332	1.35388	1.3661	1.17184	1.18437	1.17184	1.32582	1.32907	1.18436	1.35674	1.40606	1.38588	1.25379	1.24051	1.23972	1.31347	1.28434	1.28014	1.30569	1.18475	1.16369
12	1.45556	1.44784	1.43784	1.43872	1.43872	1.46051	1.22643	1.3015	1.22643	1.38281	1.39784	1.3015	1.4427	1.53225	1.49876	1.3074	1.2942	1.28445	1.41447	1.35907	1.38095	1.3811	1.18664	1.19647
14	1.56524	1.50414	1.53351	1.52781	1.51985	1.55292	1.28031	1.35231	1.28032	1.47638	1.45545	1.35231	1.52369	1.63574	1.57335	1.36377	1.35787	1.33532	1.46706	1.42483	1.43216	1.48561	1.21453	1.25745
16	1.64414	1.62936	1.61186	1.59908	1.60025	1.68274	1.32193	1.42386	1.32193	1.52544	1.49889	1.42386	1.63607	1.75055	1.71891	1.41142	1.39388	1.40227	1.53698	1.47889	1.53457	1.56703	1.23343	1.297
18	1.77511	1.74646	1.66382	1.69247	1.70247	1.77913	1.38646	1.46281	1.38646	1.55749	1.52523	1.46281	1.74512	1.84958	1.79375	1.48356	1.47922	1.44297	1.59212	1.54004	1.57187	1.58688	1.27308	1.33855
20	1.85047	1.8507	1.79589	1.78443	1.75456	1.89529	1.44197	1.53587	1.44197	1.62867	1.62125	1.53587	1.83743	1.93538	1.93934	1.5566	1.49852	1.4882	1.62578	1.59811	1.61544	1.66059	1.25673	1.37582
22	1.99177	1.93594	1.86988	1.91948	1.98765	2.01659	1.52793	1.56659	1.52793	1.66016	1.66796	1.56658	1.9679	2.01909	1.99595	1.62769	1.57334	1.56234	1.69909	1.62083	1.67077	1.70535	1.27214	1.42146
24	2.04733	2.01196	1.96119	1.98468	1.99852	2.14093	1.58707	1.63866	1.58707	1.70705	1.68788	1.63865	2.04236	2.15235	2.07082	1.6925	1.61801	1.6208	1.74456	1.70122	1.71629	1.76332	1.28659	1.46418
26	2.17465	2.11147	2.07588	2.09059	2.00548	2.26482	1.63158	1.69069	1.63158	1.79556	1.78928	1.69069	2.16099	2.26845	2.23877	1.76881	1.69166	1.68588	1.77988	1.71774	1.78624	1.84849	1.30971	1.51104
28	2.33138	2.25996	2.19367	2.20774	2.51774	2.41157	1.70818	1.75045	1.70819	1.81569	1.7978	1.75045	2.30143	2.36354	2.33187	1.83595	1.78194	1.76146	1.84008	1.79526	1.82908	1.89448	1.33966	1.56721
30	2.43501	2.38658	2.26647	2.26118	2.35976	2.53655	1.79149	1.8626	1.79149	1.9256	1.85084	1.8626	2.43152	2.49514	2.47176	1.94155	1.86124	1.85471	1.87027	1.86228	1.9067	1.95745	1.36055	1.63332
32	2.6088	2.52667	2.39565	2.43632	2.44532	2.66262	1.85575	1.90205	1.74637	1.95682	1.91505	1.90205	2.54865	2.62467	2.58753	2.00412	1.93972	1.93744	1.93535	1.93765	1.96372	2.01177	1.39732	1.68227
34	2.74045	2.61892	2.51724	2.55745	2.55852	2.80469	1.92598	1.95425	1.84018	2.01257	1.97424	1.95425	2.66535	2.78487	2.68891	2.07297	2.0204	2.00736	2.0204	2.02233	2.02813	2.08247	1.42899	1.73103
36	2.86613	2.73822	2.6357	2.68201	2.80201	2.96748	1.98962	2.03051	1.87048	2.09519	2.0085	1.99051	2.8535	2.8684	2.82387	2.14356	2.10885	2.05901	2.10264	2.12281	2.10854	2.16231	1.48621	1.81555
	Vehicle vs. OTX015 * p = 0.05			Vehicle vs. CD4 T + OTX015 *p = 0.04
Suppl.Fig. 3b
Time (hours)
	Vehicle						OTX015						CD8+ T cells						CD8+ T cells + OTX015
0	1	1	1	1	1	1	1	1	1	1	1	1	1	1	1	1	1	1	1	1	1	1	1	1
2	1.06606	1.03305	1.02586	1.05692	1.15657	1.02816	1.04105	1.08274	1.04105	1.04357	1.06348	1.08274	1.12086	1.08853	1.09161	1.10714	1.11962	1.12352	1.05406	1.05046	1.04547	1.07367	1.08091	1.05046
4	1.14032	1.10834	1.10673	1.13028	1.12987	1.13434	1.09107	1.13737	1.09107	1.09234	1.12557	1.13737	1.17567	1.15791	1.15335	1.15251	1.17242	1.18054	1.05179	1.07948	1.07093	1.11685	1.11301	1.07948
6	1.19088	1.1928	1.16771	1.20956	1.21946	1.19808	1.11964	1.16521	1.11964	1.17225	1.20117	1.16521	1.24075	1.22584	1.21363	1.19276	1.21711	1.23605	1.09443	1.11196	1.09142	1.19129	1.18881	1.11196
8	1.27419	1.27261	1.27955	1.24046	1.23276	1.2847	1.13118	1.14647	1.13118	1.27424	1.27669	1.14647	1.33303	1.31555	1.2926	1.22783	1.28017	1.33138	1.09028	1.13978	1.09249	1.2564	1.2343	1.13978
10	1.33881	1.34977	1.37186	1.34332	1.35388	1.3661	1.17184	1.18437	1.17184	1.32582	1.32907	1.18436	1.39712	1.40357	1.38691	1.29197	1.32225	1.39687	1.11252	1.13928	1.11696	1.29002	1.30923	1.13928
12	1.45556	1.44784	1.43784	1.43872	1.43872	1.46051	1.22643	1.3015	1.22643	1.38281	1.39784	1.3015	1.46766	1.4447	1.47454	1.37414	1.36675	1.5024	1.12856	1.16609	1.12715	1.34654	1.36566	1.16609
14	1.56524	1.50414	1.53351	1.52781	1.51985	1.55292	1.28031	1.35231	1.28032	1.47638	1.45545	1.35231	1.55209	1.51823	1.54933	1.40513	1.46369	1.5816	1.17106	1.1941	1.14338	1.35657	1.4278	1.1941
16	1.64414	1.62936	1.61186	1.59908	1.60025	1.68274	1.32193	1.42386	1.32193	1.52544	1.49889	1.42386	1.65604	1.64734	1.6455	1.47031	1.5318	1.65472	1.18763	1.22119	1.16223	1.45063	1.46824	1.22119
18	1.77511	1.74646	1.66382	1.69247	1.70247	1.77913	1.38646	1.46281	1.38646	1.55749	1.52523	1.46281	1.7494	1.74452	1.72935	1.52533	1.59712	1.78171	1.22832	1.21599	1.17517	1.47263	1.50858	1.21599
20	1.85047	1.8507	1.79589	1.78443	1.75456	1.89529	1.44197	1.53587	1.44197	1.62867	1.62125	1.53587	1.79344	1.82445	1.81641	1.59563	1.69298	1.85563	1.25009	1.25027	1.18651	1.50927	1.49641	1.25027
22	1.99177	1.93594	1.86988	1.91948	1.98765	2.01659	1.52793	1.56659	1.52793	1.66016	1.66796	1.56658	1.9262	1.89265	1.94541	1.68785	1.77455	1.99367	1.28328	1.28635	1.22649	1.50659	1.51514	1.28635
24	2.04733	2.01196	1.96119	1.98468	1.99852	2.14093	1.58707	1.63866	1.58707	1.70705	1.68788	1.63865	1.98244	2.01399	2.03532	1.76869	1.85528	2.08966	1.28262	1.31661	1.27065	1.56175	1.5815	1.31661
26	2.17465	2.11147	2.07588	2.09059	2.00548	2.26482	1.63158	1.69069	1.63158	1.79556	1.78928	1.69069	2.10973	2.14263	2.12745	1.8377	1.94899	2.21768	1.33884	1.33843	1.26702	1.63206	1.58137	1.33843
28	2.33138	2.25996	2.19367	2.20774	2.51774	2.41157	1.70818	1.75045	1.70819	1.81569	1.7978	1.75045	2.20456	2.25566	2.23804	1.90116	2.0193	2.30609	1.35844	1.35938	1.27546	1.6352	1.63437	1.35938
30	2.43501	2.38658	2.26647	2.26118	2.35976	2.53655	1.79149	1.8626	1.79149	1.9256	1.85084	1.8626	2.32508	2.36379	2.35858	2.00477	2.11612	2.44883	1.40204	1.37809	1.30043	1.69837	1.69781	1.37809
32	2.6088	2.52667	2.39565	2.43632	2.44532	2.66262	1.85575	1.90205	1.74637	1.95682	1.91505	1.90205	2.44037	2.46212	2.45277	2.0587	2.17741	2.56083	1.45409	1.42621	1.32609	1.71425	1.71747	1.42621
34	2.74045	2.61892	2.51724	2.55745	2.55852	2.80469	1.92598	1.95425	1.84018	2.01257	1.97424	1.95425	2.54314	2.58825	2.56154	2.17716	2.26418	2.66197	1.50547	1.46868	1.35047	1.7919	1.77856	1.46868
36	2.86613	2.73822	2.6357	2.68201	2.80201	2.96748	1.98962	2.03051	1.87048	2.09519	2.0085	1.99051	2.69618	2.72121	2.66678	2.26806	2.36199	2.8002	1.5675	1.50562	1.39558	1.795	1.8227	1.50562
	Vehicle vs. OTX015 * p = 0.05					CD8 T + Vehicle vs. CD8 T + OTX015 *** p = 0.0009					OTX015 vs. CD8 T + OTX015 * p = 0.03
	Vehicle vs. CD8 T + OTX015 *** p = 0.001
Suppl.Fig. 3c
Time (hours)
	Vehicle				OTX015				NKs				CD8+ T cells				CD8+ T cells + OTX015				NKs + OTX015
0	1	1	1	1	1	1	1	1	1	1	1	1	1	1	1	1	1	1	1	1	1	1	1	1
2	1.06606	1.03305	1.02586	1.05692	1.09749	1.06377	1.09135	1.12558	1.31825	1.33873	1.09823	1.07159	1.09135	1.11962	1.12086	1.09161	1.13243	1.07084	1.07367	1.08091	1.14232	1.14214	1.19116	1.09349
4	1.14032	1.10834	1.10673	1.13028	1.17748	1.10542	1.17221	1.20118	1.38722	1.34551	1.12646	1.15116	1.1337	1.17242	1.17567	1.15335	1.1661	1.13047	1.11685	1.11301	1.19864	1.15674	1.19889	1.12519
6	1.19088	1.1928	1.16771	1.20956	1.24108	1.18246	1.26424	1.2767	1.42399	1.36115	1.21162	1.21762	1.18179	1.21711	1.24075	1.21363	1.21952	1.21399	1.19129	1.18881	1.23491	1.17767	1.21809	1.15869
8	1.27419	1.27261	1.27955	1.24046	1.25977	1.26495	1.32482	1.32908	1.42756	1.40922	1.31018	1.26831	1.23681	1.28017	1.33303	1.2926	1.23076	1.25809	1.2564	1.2343	1.24236	1.20333	1.22874	1.16215
10	1.33881	1.34977	1.37186	1.34332	1.28195	1.29512	1.37073	1.39785	1.47354	1.46	1.38413	1.34517	1.3181	1.32225	1.39712	1.38691	1.30912	1.31131	1.29002	1.30923	1.24655	1.19696	1.25637	1.16723
12	1.45556	1.44784	1.43784	1.43872	1.35578	1.35285	1.46639	1.45546	1.51491	1.47885	1.43915	1.43114	1.36349	1.36675	1.46766	1.47454	1.32157	1.34126	1.34654	1.36566	1.27784	1.20219	1.28273	1.19456
14	1.56524	1.50414	1.53351	1.52781	1.40196	1.39592	1.52944	1.48889	1.57268	1.50042	1.53894	1.48047	1.43037	1.46369	1.55209	1.54933	1.37308	1.43623	1.35657	1.4278	1.30462	1.18702	1.28759	1.22525
16	1.64414	1.62936	1.61187	1.59908	1.44392	1.44163	1.54748	1.53223	1.63307	1.54435	1.63355	1.61999	1.50206	1.5318	1.65604	1.6455	1.39583	1.46082	1.45063	1.46824	1.34256	1.24527	1.30687	1.24515
18	1.77511	1.74646	1.66382	1.69247	1.47042	1.45539	1.61967	1.61025	1.66211	1.58327	1.71616	1.64097	1.56582	1.59712	1.7494	1.72935	1.41196	1.52359	1.47263	1.50858	1.3482	1.25143	1.33163	1.23392
20	1.85048	1.8507	1.79589	1.78442	1.50577	1.49128	1.65917	1.63897	1.6798	1.64147	1.76879	1.67087	1.62141	1.69298	1.79344	1.81641	1.41146	1.53363	1.50927	1.49641	1.33348	1.27406	1.33789	1.21118
22	1.99177	1.93594	1.86988	1.91948	1.53793	1.53609	1.70686	1.67838	1.73265	1.69216	1.82211	1.82281	1.69436	1.77455	1.9262	1.94541	1.46382	1.55512	1.50659	1.51514	1.33349	1.27618	1.35343	1.2522
24	2.04733	2.01196	1.96119	1.98468	1.5923	1.58143	1.78456	1.68929	1.78476	1.75657	1.92048	1.89042	1.78041	1.85528	1.98244	2.03532	1.45792	1.58167	1.56175	1.5815	1.37018	1.2921	1.38972	1.25552
26	2.17464	2.11147	2.07588	2.09059	1.63584	1.63739	1.80714	1.77701	1.84576	1.79859	2.02567	1.95201	1.84421	1.94899	2.10973	2.12745	1.49683	1.61339	1.63206	1.58137	1.39279	1.29691	1.40081	1.26278
28	2.33137	2.25996	2.19367	2.20774	1.68208	1.72195	1.90717	1.84838	1.88344	1.85954	2.14209	2.06173	1.92217	2.0193	2.20456	2.23804	1.51687	1.67399	1.6352	1.63437	1.41443	1.3051	1.41527	1.2805
30	2.435	2.38658	2.26647	2.26118	1.70899	1.74637	1.9584	1.90205	1.94903	1.90425	2.20449	2.16026	1.9703	2.11612	2.32508	2.35858	1.50541	1.74012	1.69837	1.69781	1.42839	1.33679	1.41486	1.27668
32	2.6088	2.52667	2.39565	2.43632	1.78353	1.84018	2.01118	1.95425	1.99521	1.97068	2.28847	2.21517	2.06355	2.17741	2.44037	2.45277	1.51813	1.76784	1.71425	1.71747	1.45425	1.34958	1.41846	1.30279
34	2.74045	2.61892	2.51724	2.55744	1.81188	1.87048	2.0852	2.03051	2.06117	2.0409	2.39951	2.32238	2.15481	2.26418	2.54314	2.56154	1.52256	1.83515	1.7919	1.77856	1.45194	1.38684	1.46388	1.31409
36	2.86613	2.73822	2.6357	2.68201	1.85306	1.92685	2.15702	2.16652	2.1241	2.11112	2.48502	2.42316	2.26707	2.36199	2.69618	2.66678	1.55473	1.85116	1.795	1.8227	1.44658	1.41913	1.47477	1.31212
	Vehicle vs. CD8 T + OTX015 ** p = 0.01					CD8 T vs. CD8 T + OTX015 * p = 0.03					OTX015 vs. NKs + OTX015 *** p = 0.0009
	Vehicle vs. NKs + OTX015 *** p = 0.0004					NKs vs. NKs + OTX015 *** p <0.0001					CD8 + OTX015 vs. NKs + OTX015 ** p = 0.0075
Suppl. Fig. 3h
Time (hours)
	Vehicle						JQ1						CD4+ T cells						CD4+ T cells + JQ1
0	1	1	1	1	1	1	1	1	1	1	1	1	1	1	1	1	1	1	1	1	1	1	1	1
2	1.03305	1.02586	1.05692	1.03951	1.15657	1.06706	1.02816	1.04423	1.03503	1.04423	1.03503	1.08274	1.08993	1.10444	1.05056	1.0651	1.06438	1.08295	1.05556	1.04423	1.09107	1.07607	1.06179	1.07257
4	1.10834	1.10673	1.13028	1.10254	1.12987	1.14342	1.13434	1.07134	1.06143	1.07134	1.06143	1.13737	1.15243	1.15324	1.12462	1.10146	1.09711	1.10973	1.09966	1.07134	1.14503	1.12713	1.12235	1.09903
6	1.1928	1.16771	1.20956	1.18995	1.21946	1.19088	1.19808	1.19099	1.10234	1.19099	1.10234	1.16521	1.19452	1.24756	1.19328	1.14329	1.13557	1.15232	1.17107	1.19099	1.23557	1.15157	1.19184	1.12314
8	1.27261	1.27955	1.24046	1.26584	1.23276	1.27419	1.2847	1.24396	1.13918	1.24396	1.13918	1.14647	1.29679	1.34486	1.27082	1.18007	1.17529	1.18596	1.22416	1.24396	1.29765	1.16983	1.22751	1.1449
10	1.34977	1.37186	1.34332	1.35862	1.35388	1.33981	1.3661	1.32017	1.20994	1.32017	1.20994	1.18436	1.35674	1.40606	1.38588	1.25379	1.24051	1.23972	1.29505	1.32017	1.37915	1.21961	1.3234	1.15952
12	1.44784	1.43784	1.43872	1.45125	1.43872	1.45456	1.46051	1.41562	1.23219	1.41562	1.23219	1.3015	1.4427	1.53225	1.49876	1.3074	1.2942	1.28445	1.37652	1.41562	1.45278	1.28013	1.38278	1.1756
14	1.50414	1.53351	1.52781	1.51592	1.51985	1.55523	1.55292	1.48359	1.27521	1.48359	1.27521	1.35231	1.52369	1.63574	1.57335	1.36377	1.35787	1.33532	1.47128	1.48359	1.52114	1.31734	1.48397	1.19465
16	1.62936	1.61187	1.59908	1.60365	1.60025	1.64414	1.68274	1.52976	1.32177	1.52976	1.32177	1.42386	1.63607	1.75055	1.71891	1.41142	1.39388	1.40227	1.50785	1.52976	1.60382	1.35111	1.54984	1.27727
18	1.74646	1.66382	1.69247	1.71052	1.70247	1.77511	1.77913	1.63153	1.38148	1.63153	1.38148	1.46281	1.74512	1.84958	1.79375	1.48356	1.47922	1.44297	1.60986	1.63153	1.65705	1.39574	1.58297	1.31597
20	1.8507	1.79589	1.78442	1.81125	1.75457	1.85047	1.89529	1.68836	1.44875	1.68836	1.44875	1.53587	1.83743	1.93538	1.93934	1.5566	1.49852	1.4882	1.65845	1.68836	1.72103	1.44352	1.60889	1.33252
22	1.93594	1.86988	1.91948	1.89541	1.98765	1.99177	2.01659	1.7616	1.47458	1.7616	1.47458	1.56658	1.9679	2.01909	1.99595	1.62769	1.57334	1.56234	1.69436	1.7616	1.77446	1.48269	1.68958	1.38378
24	2.01196	1.96119	1.98468	1.97563	1.99852	2.05863	2.14093	1.80619	1.5652	1.80619	1.5652	1.63866	2.04236	2.15235	2.07082	1.6925	1.61801	1.6208	1.7693	1.80619	1.84405	1.53577	1.71965	1.42271
26	2.11147	2.07588	2.09059	2.19562	2.00548	2.17464	2.26482	1.85057	1.60966	1.85057	1.60966	1.69069	2.16099	2.26845	2.23877	1.76881	1.69166	1.68588	1.80732	1.85057	1.87961	1.59365	1.76147	1.46354
28	2.25996	2.19367	2.20774	2.21226	2.21774	2.35438	2.41157	1.94028	1.6923	1.94028	1.6923	1.75045	2.30143	2.36354	2.33187	1.83595	1.78194	1.76146	1.87843	1.94028	1.92864	1.6349	1.80884	1.51209
30	2.38658	2.26647	2.26118	2.31586	2.25976	2.435	2.53656	2.00133	1.78641	2.00133	1.78641	1.8626	2.43152	2.49514	2.47176	1.94155	1.86124	1.85471	1.91851	2.00133	2.003	1.69918	1.86562	1.58887
32	2.52667	2.39565	2.43632	2.44563	2.44532	2.6088	2.66262	2.07385	1.95841	2.07385	1.84577	1.96379	2.54865	2.62467	2.58753	2.00412	1.93972	1.93744	1.98894	2.07385	2.09493	1.77012	1.94034	1.62376
34	2.61892	2.51724	2.55744	2.56658	2.55853	2.74255	2.80469	2.15188	2.01118	2.15188	1.90268	2.06748	2.66535	2.78487	2.68891	2.07297	2.0204	2.00736	2.08129	2.15188	2.19818	1.80757	2.02078	1.68657
36	2.73822	2.6357	2.68201	2.67896	2.70201	2.86712	2.96748	2.23551	2.0852	2.23551	2.03864	2.18262	2.8535	2.8684	2.82387	2.14356	2.10885	2.05901	2.15878	2.23551	2.25588	1.88709	2.05255	1.73707
Suppl. Fig. 3i
Time (hours)	Vehicle						JQ1						CD8+ T cells						CD8+ T cells + JQ1
0	1	1	1	1	1	1	1	1	1	1	1	1	1	1	1	1	1	1	1	1	1	1	1	1
2	1.03305	1.02586	1.05692	1.03951	1.15657	1.06706	1.02816	1.04423	1.03503	1.04423	1.03503	1.08274	1.12086	1.08853	1.09161	1.10714	1.09135	1.11962	1.09616	1.07858	1.02077	1.06698	1.06596	1.05792
4	1.10834	1.10673	1.13028	1.10254	1.12987	1.14342	1.13434	1.07134	1.06143	1.07134	1.06143	1.13737	1.17567	1.15791	1.15335	1.15251	1.1337	1.17242	1.12807	1.11084	1.06772	1.13454	1.10134	1.10739
6	1.1928	1.16771	1.20956	1.18995	1.21946	1.19088	1.19808	1.19099	1.10234	1.19099	1.10234	1.16521	1.24075	1.22584	1.21363	1.19276	1.18179	1.21711	1.19618	1.14669	1.10355	1.21332	1.12885	1.14871
8	1.27261	1.27955	1.24046	1.26584	1.23276	1.27419	1.2847	1.24396	1.13918	1.24396	1.13918	1.14647	1.33303	1.31555	1.2926	1.22783	1.23681	1.28017	1.25104	1.16473	1.08279	1.30984	1.14572	1.16378
10	1.34977	1.37186	1.34332	1.35862	1.35388	1.33981	1.3661	1.32017	1.20994	1.32017	1.20994	1.18436	1.39712	1.40357	1.38691	1.29197	1.3181	1.32225	1.31381	1.17057	1.0954	1.36081	1.16837	1.18783
12	1.44784	1.43784	1.43872	1.45125	1.43872	1.45456	1.46051	1.41562	1.23219	1.41562	1.23219	1.3015	1.46766	1.4447	1.47454	1.37414	1.36349	1.36675	1.3505	1.19755	1.17155	1.41987	1.20391	1.23403
14	1.50414	1.53351	1.52781	1.51592	1.51985	1.55523	1.55292	1.48359	1.27521	1.48359	1.27521	1.35231	1.55209	1.51823	1.54933	1.40513	1.43037	1.46369	1.40897	1.23118	1.19802	1.52314	1.23885	1.28304
16	1.62936	1.61187	1.59908	1.60365	1.60025	1.64414	1.68274	1.52976	1.32177	1.52976	1.32177	1.42386	1.65604	1.64734	1.6455	1.47031	1.50206	1.5318	1.45375	1.26075	1.22433	1.58714	1.29139	1.28277
18	1.74646	1.66382	1.69247	1.71052	1.70247	1.77511	1.77913	1.63153	1.38148	1.63153	1.38148	1.46281	1.7494	1.74452	1.72935	1.52533	1.56582	1.59712	1.51049	1.27545	1.25402	1.62812	1.30776	1.31971
20	1.8507	1.79589	1.78442	1.81125	1.75457	1.85047	1.89529	1.68836	1.44875	1.68836	1.44875	1.53587	1.79344	1.82445	1.81641	1.59563	1.62141	1.69298	1.52267	1.30881	1.27692	1.64827	1.3378	1.33547
22	1.93594	1.86988	1.91948	1.89541	1.98765	1.99177	2.01659	1.7616	1.47458	1.7616	1.47458	1.56658	1.9262	1.89265	1.94541	1.68785	1.69436	1.77455	1.5576	1.33133	1.31306	1.65638	1.37521	1.38789
24	2.01196	1.96119	1.98468	1.97563	1.99852	2.05863	2.14093	1.80619	1.5652	1.80619	1.5652	1.63866	1.98244	2.01399	2.03532	1.76869	1.78041	1.85528	1.56994	1.37526	1.35554	1.70737	1.40228	1.46538
26	2.11147	2.07588	2.09059	2.19562	2.00548	2.17464	2.26482	1.85057	1.60966	1.85057	1.60966	1.69069	2.10973	2.14263	2.12745	1.8377	1.84421	1.94899	1.60869	1.41662	1.38984	1.76655	1.44414	1.50779
28	2.25996	2.19367	2.20774	2.21226	2.21774	2.35438	2.41157	1.94028	1.6923	1.94028	1.6923	1.75045	2.20456	2.25566	2.23804	1.90116	1.92217	2.0193	1.64549	1.44048	1.41464	1.84226	1.49204	1.55438
30	2.38658	2.26647	2.26118	2.31586	2.25976	2.435	2.53656	2.00133	1.78641	2.00133	1.78641	1.8626	2.32508	2.36379	2.35858	2.00477	1.9703	2.11612	1.69181	1.49984	1.43093	1.92477	1.54409	1.60531
32	2.52667	2.39565	2.43632	2.44563	2.44532	2.6088	2.66262	2.07385	1.95841	2.07385	1.84577	1.96379	2.44037	2.46212	2.45277	2.0587	2.06355	2.17741	1.71079	1.53384	1.49123	1.98238	1.58375	1.61436
34	2.61892	2.51724	2.55744	2.56658	2.55853	2.74255	2.80469	2.15188	2.01118	2.15188	1.90268	2.06748	2.54314	2.58825	2.56154	2.17716	2.15481	2.26418	1.74984	1.5774	1.54163	2.05606	1.6437	1.65981
36	2.73822	2.6357	2.68201	2.67896	2.70201	2.86712	2.96748	2.23551	2.0852	2.23551	2.03864	2.18262	2.69618	2.72121	2.66678	2.26806	2.26707	2.36199	1.79479	1.65318	1.59597	2.14568	1.70615	1.73959
	Vehicle vs. CD8 + JQ1 ** p = 0.007
Suppl.Fig.3l
ID 5 (AD)						ID 6 (AD)							ID 7 (AD)
	0	3	5	7	Time (days)		0	3	5	7	Time (days)		0	3	5	7	Time (days)
Vehicle	1	1.05046	1.06347	1.11255		Vehicle	1	1.1289	1.22695	1.36814		Vehicle	1	1.07952	1.15464	1.20157
0.2µM JQ1	1	1.03425	0.932149	0.641438		0.2µM JQ1	1	1.08879	1.09343	0.964105		0.2µM JQ1	1	1.01255	1.09043	1.03053
1µM JQ1	1	0.953273	0.792251	0.449081		1µM JQ1	1	1.08122	0.960426	0.851778		1µM JQ1	1	0.974374	1.01486	0.927256
5µM JQ1	1	0.910999	0.730891	0.462142		5µM JQ1	1	0.879754	0.769831	0.735583		5µM JQ1	1	0.983406	0.960431	0.655255
0.2µM OTX	1	1.02852	0.995691	0.754503		0.2µM OTX	1	1.06331	1.06653	0.895877		0.2µM OTX	1	1.02405	1.05715	0.932626
1µM OTX	1	0.965274	0.749202	0.502881		1µM OTX	1	0.983866	0.831733	0.839014		1µM OTX	1	1.02756	1.01133	0.944191
5µM OTX	1	0.994883	0.661855	0.436791		5µM OTX	1	0.927755	0.800181	0.695129		5µM OTX	1	0.969579	0.875446	0.80234
ID 8 (C)						ID 9 (SQ)							ID 10 (C)
	0	3	5	7	Time (days)		0	3	5	7	Time (days)		0	3	5	7	Time (days)
Vehicle	1	1.04685	1.05451	1.08711		Vehicle	1	1.00213	0.98949	1.11879		Vehicle	1	1.00096	1.05494	1.08696
0.2µM JQ1	1	1.0595	1.06017	1.09072		0.2µM JQ1	1	1.0032	0.917186	0.877316		0.2µM JQ1	1	0.983666	1.00784	1.03981
1µM JQ1	1	1.04604	1.05652	1.0663		1µM JQ1	1	0.95409	0.930627	0.888901		1µM JQ1	1	0.985966	0.991311	0.938592
5µM JQ1	1	1.02509	1.03428	1.04322		5µM JQ1	1	0.893657	0.765592	0.7386		5µM JQ1	1	1.00186	1.00505	0.953779
0.2µM OTX	1	1.04685	1.02385	1.09787		0.2µM OTX	1	0.981466	0.940496	0.799399		0.2µM OTX	1	1.01335	1.0137	1.06556
1µM OTX	1	1.03766	1.05759	1.08234		1µM OTX	1	0.919117	0.863633	0.636676		1µM OTX	1	0.960347	0.946817	0.933193
5µM OTX	1	1.03487	1.03982	1.0785		5µM OTX	1	0.835486	0.69808	0.612559		5µM OTX	1	1.00711	0.995868	0.965211
ID 11 (SQ)						ID 14 (SQ)
	0	3	5	7	Time (days)		0	3	5	7	Time (days)
Vehicle	1	1.09755	1.14556	1.18205		Vehicle	1	1.10834	1.15066	1.19553
0.2µM JQ1	1	0.978733	0.974974	0.947201		0.2µM JQ1	1	0.971548	0.770985	0.71216
1µM JQ1	1	1.02567	0.998249	0.874497		1µM JQ1	1	0.910615	0.729478	0.660315
5µM JQ1	1	1.00517	0.832785	0.783288		5µM JQ1	1	0.707999	0.516817	0.511811
0.2µM OTX	1	1.07259	0.923899	0.85605		0.2µM OTX	1	0.961127	0.86172	0.838893
1µM OTX	1	0.981863	0.933873	0.706231		1µM OTX	1	0.944054	0.797272	0.766828
5µM OTX	1	0.943929	0.726204	0.698083		5µM OTX	1	0.868412	0.644628	0.617059
Suppl.Fig. 3n
	ID 35
		NKs + Vehicle									NKs + OTX015									Vehicle									OTX015
	Time (days)	0	12	24	36	48	60	72		Time (days)	0	12	24	36	48	60	72		Time (days)	0	12	24	36	48	60	72		Time (days)	0	12	24	36	48	60	72
		1	1.03846	1.01282	0.961538	0.935897	0.961538	0.974359			1	0.987654	0.82716	0.839506	0.728395	0.728395	0.765432			1	1.03226	1.04839	1.08065	1.09677	1.17742	1.25806			1	0.974359	0.961538	1	0.935897	0.961538	0.961538
		1	1.025	1	1.0375	0.9875	0.9625	0.9			1	0.986111	0.888889	0.888889	0.833333	0.791667	0.694444			1	1.07246	1.04348	1.05797	1.10145	1.13043	1.18841			1	0.986301	0.958904	0.972603	0.890411	0.863014	0.821918
		1	1	1.04348	0.942029	0.898551	1	1			1	0.690141	0.619718	0.661972	0.647887	0.591549	0.549296			1	1	0.968254	1.01587	1	1.03175	1.03175			1	0.975	1.0125	1.0375	1	1.0375	0.95
		1	0.933333	0.893333	0.866667	0.92	0.96	1.04			1	0.985915	0.915493	0.732394	0.704225	0.633803	0.591549			1	0.962963	1.02469	0.938272	0.888889	0.950617	0.975309			1	1.04225	1.02817	0.985915	1.04225	1.12676	1.09859
		1	0.960526	0.881579	0.960526	0.934211	0.907895	0.947368			1	0.985714	1.01429	0.957143	0.914286	0.857143	0.757143			1	1.02148	1.02245	1.01456	1.01984	1.07525	1.11452			1	0.995811	0.991256	0.998245	0.95814	0.98935	0.96456
			Vehicle vs. NKs + Vehicle ** p = 0.002									NKs + Vehicle vs. NKs + OTX015 ** p = 0.006
			Vehicle vs. NKs + OTX015 *** p = 0.0005									OTX015 vs. NKs + OTX015 ** p = 0.003
			Vehicle vs. OTX015 ** p = 0.008
	ID 37	NKs + Vehicle									NKs + OTX015									Vehicle									OTX015
	Time (days)	0	12	24	36	48	60	72		Time (days)	0	12	24	36	48	60	72		Time (days)	0	12	24	36	48	60	72		Time (days)	0	12	24	36	48	60	72
		1	1	0.957143	0.914286	0.971429	0.957143	0.971429			1	0.957895	0.884211	0.821053	0.778947	0.768421	0.631579			1	1.05556	1.16667	1.08889	1.16667	1.21111	1.22222			1	1.01333	1.02667	1	1.01333	1.02667	1.10667
		1	0.94898	1.0102	1.10204	1.15306	1.15306	1.07143			1	0.944444	0.8	0.755556	0.711111	0.7	0.666667			1	1	0.962963	0.938272	1.03704	1.04938	0.987654			1	1.07229	1.13253	1.18072	1.10843	1.18072	1.12048
		1	0.985915	1.02817	1.08451	1.07042	1.09859	1.04225			1	0.853933	0.831461	0.842697	0.629213	0.617978	0.606742			1	1.00885	0.99115	1.0177	1.0354	1.0354	1.0531			1	1.01299	1.03896	1.01299	1.05195	1.02597	1.06494
		1	1.03061	0.989796	0.959184	0.969388	0.979592	0.959184			1	1.03846	0.961538	0.820513	0.833333	0.769231	0.75641			1	0.987013	1.01299	0.974026	1.02597	0.987013	1.03896			1	1.01695	0.983051	1.05085	1	0.983051	0.932203
		1	0.847458	0.983051	0.932203	0.966102	0.983051	0.932203			1	0.827957	0.860215	0.795699	0.806452	0.784946	0.784946			1	0.952381	0.952381	1.11111	1.06349	1.07937	1.11111			1	0.985075	1	0.985075	1.01493	1	1.04478
		1	1.04412	1	0.955882	0.926471	0.897059	0.911765			1	0.969388	0.928571	0.867347	0.714286	0.734694	0.653061			1	0.982748	0.985506	1.03428	1.04162	1.03393	1.06772			1	1.02153	1.00734	1.0163	1.03854	1.03854	1.04986
			Vehicle vs. NKs + OTX015 *** p = 0.0006									OTX015 vs. NK + OTX015 *** p = 0.0006						NKs + Vehicle vs. NKs + OTX015 ** p = 0.002

[truncated: 6 more sheets: Suppl.Fig.4, Suppl.Fig.5, Suppl.Fig.6, Suppl.Fig.7, Suppl.Fig.8, Suppl.Fig.9]
